# Supplementary material for: Cooperation of Striatin 3 and MAP4K4 promotes growth and tissue invasion
Source: Commun Biol. 2022 Aug 8;5:795. doi: 10.1038/s42003-022-03708-y (PMC9360036; doi:10.1038/s42003-022-03708-y)
Supplement: Supplementary file 8 — Supplementary Data 5 [file 42003_2022_3708_MOESM8_ESM.xlsx]

## Sheet: Fig. 1A
GO annotation	-Log10 (p Value)
Ribosome biogenesis	14.44
Metabolism of RNA	10.28
STRIPAK complex	9.33
CDC5L core complex	8.15
Mitotic Prometaphase	6.26
Microvillus assembly	5.49
Arp2/3 complex-mediated actin nucleation	4.51
Peptidyl-serine phosphorylation	4.01
Endosomal transport	3.91
Dendrite development	3.74
Cellular component disassembly	3.47
Regulation of cellular protein localization	3
Cytoskeleton-dependent cytokinesis	2.9
Regulation of cell adhesion	2.68
Cell junction assembly	2.19

## Sheet: Fig. 1B
Protein	Log2 FC (N-BioID-M4K4/CTRL)	-Log10 (p value)			Protein	Log2 FC (C-BioID-M4K4/CTRL)	-Log10 (p value)
UACA	7.14754	1.7116			STRN4	7.90114	3.89717
MINK1	7.14288	3.3971			STRN3	7.69954	4.86816
STRN4	6.83098	4.02094			MINK1	7.2337	2.79158
MOB4	6.48206	3.57266			UACA	7.21579	1.79562
STRN3	6.38907	3.58635			MOB4	7.179	3.57644
ACSL3	6.14151	2.92619			STRIP1	7.06993	2.30913
GRSF1	5.85651	2.43538			STRN	5.97652	3.09769
NMNAT1	5.8122	2.69728			NMNAT1	5.94251	1.82633
MPP1	5.81162	3.79873			GRSF1	5.85689	2.51053
STRIP1	5.79656	2.63425			MRPL11	5.59884	2.96101
MRPL11	5.60912	2.68604			RBM34	5.55899	1.98712
ZNF512	5.5928	2.1604			ZNF512	5.54128	1.65253
ACTR2	5.43398	4.30884			MTHFD1L	5.43803	1.68641
MTHFD1L	5.26773	2.58122			TNIK	5.35331	3.22323
TNIK	5.26183	3.42556			TBL2	5.28827	2.40849
SWAP70	5.25634	2.84432			ACTR2	5.26635	2.12741
RBM34	5.24702	1.46524			TBL3	5.07998	2.5174
CHMP5	5.24616	3.47181			NOP53	4.9829	1.85406
CGN	5.15361	3.91649			CCDC137	4.95576	3.20186
STRN	5.07961	4.33896			TRIM26	4.67899	1.87807
DNAJA3	5.05471	3.16218			FGFR1OP2	4.67098	3.97449
ANKRD50	5.042	4.90477			PWP1	4.66292	2.06708
GART	5.01623	1.49471			NOP16	4.64541	2.50826
TBL2	4.93431	2.4935			CNK3	4.5229	2.25063
CHAC2	4.81967	2.03			BAG5	4.49455	2.75082
NOP16	4.81909	2.83108			EIF6	4.32604	2.09679
TUBB1	4.80469	3.49515			NIFK	4.32604	2.09679
PURB	4.79016	1.94524			DDX31	4.3158	2.29372
BAG5	4.78956	2.63751			LACTB	4.12251	2.45825
PPAN	4.67815	1.56287			LLPH	4.08601	3.93914
DDX31	4.67687	2.84499			LSM3	4.08601	3.93914
NOP53	4.67687	2.84499			TRIM27	3.88214	3.68411
ARPC2	4.66098	4.06968			RBM28	3.5039	3.48104
DHX37	4.66098	4.06968			TANC2	3.44646	2.68358
NSUN2	4.64491	1.87545			DDX18	3.31427	4.06982
C12orf57	4.51981	4.85693			SLMAP	3.29053	3.02569
VPS36	4.51981	4.85693			NKRF	3.23821	2.11508
DCAF7	4.3633	2.43426			CEP131	2.64081	2.24554
WARS	4.16538	2.31906			AP3D1	2.53247	2.14126
SNX18	4.16446	2.34006			PLRG1	2.49751	2.73382
LACTB	4.14873	2.47414			PRPF19	2.42425	3.54008
TRIM26	4.14174	3.13215			CSNK2A1	2.37168	2.94762
TRIM27	3.36327	1.86961			KLHL7	2.31767	1.51453
RBM28	3.27293	3.14628			RPL21	2.29733	2.23963
TANC2	3.09992	1.74494			DDX24	2.28604	1.73782
DIP2B	2.83829	1.74343			PPP2R1A	2.2857	1.69151
ZNF598	2.76686	1.7638			DHX57	2.17816	1.66215
BTF3	2.76442	1.99026			BCAS2	2.16601	4.08791
CSNK2A1	2.71447	3.1699			EIF2S3	2.12924	2.35115
DDX18	2.64693	3.25731			TANC1	2.07702	1.9747
RANBP1	2.61663	2.0785			SIKE1	2.05962	1.41444
CSNK2A2	2.61409	2.72462			SPATS2	1.95192	1.41058
CEP131	2.56679	1.85349			CSNK2A2	1.87874	1.65275
STIP1	2.51158	1.50384			RPL15	1.83267	1.33274
WDR75	2.48954	2.13185			GTPBP4	1.83044	1.80994
PRPF19	2.35291	4.1165			CDC5L	1.80562	3.11234
SLMAP	2.34702	1.86724			RPL32	1.73609	2.02114
AP3D1	2.30441	2.41944			PPP2R2A	1.68254	1.87694
TXLNG	2.22612	2.51017			GNL3	1.66566	1.85826
BCAS2	2.21451	2.81132			RPL13A	1.65123	2.67665
PLRG1	2.20795	1.46046			FTSJ3	1.61081	1.56037
RBM6	2.07087	2.29283			RPL27	1.60793	2.77628
EIF2S3	2.03845	1.89324			BUD13	1.57194	1.35055
PPIA	1.93759	1.89201			MRTO4	1.56184	1.40402
TXLNA	1.92864	1.72165			RPLP1	1.49878	1.56208
RPL21	1.90881	2.21148			DDX54	1.39807	1.50497
RPL15	1.88983	2.82446			TXLNA	1.34842	1.31855
CACYBP	1.86816	1.73768			RPL18A	1.34662	2.14148
GNL3	1.83024	2.15043			DDX21	1.25985	4.18876
NACA	1.82221	1.7433			SRP14	1.02588	2.6946
RPLP1	1.68207	1.76614			RPL35A	1.00622	3.08799
DDX54	1.67872	1.91969			U2AF1	0.973355	1.42374
GTPBP4	1.66556	1.40817			RPL36	0.961302	1.75287
CDC5L	1.60537	2.94631			RPL26	0.938707	1.44055
RPL27	1.58981	2.81811			CSNK2B	0.904799	1.88546
DDX52	1.5877	1.45551			RPL30	0.855029	2.50689
CCT3	1.58012	1.67715			RSL1D1	0.763823	1.9826
RPL13A	1.54348	2.66516			RPS6	0.709522	2.19141
CSNK2B	1.52293	2.2169			RPL34	0.584659	1.87042
FTSJ3	1.51505	1.68254			SRSF6	0.516764	1.67569
PPP2R2A	1.47089	1.34812			DRG1	-0.593058	1.33937
RPL32	1.40674	1.84102			NUDC	-0.683907	1.50316
DNAJB4	1.20106	1.30429			NSFL1C	-0.715697	1.77066
FASN	1.10663	1.81714			UBAP2L	-0.736567	3.3341
CCT7	1.07114	1.87635			SEP11	-0.792241	1.46899
RPL18A	1.01936	2.40928			TRA2B	-0.795565	1.51992
RPS24	0.927844	1.74699			TPD52L2	-0.851164	2.30056
U2AF1	0.841084	1.56329			EEF2	-0.860317	1.6793
DDX21	0.799246	2.76121			CCT5	-0.886821	2.20862
ALYREF	0.779778	1.44022			CC2D1A	-0.967324	2.08292
RPL36	0.777514	1.97023			JPT1	-0.993502	1.76885
RPL35A	0.772184	3.3504			PRDX2	-1.00244	2.03691
SNX9	0.713119	1.57153			RPAP3	-1.00296	1.82559
RPL30	0.706099	2.3916			PIH1D1	-1.00425	1.61493
RPL14	0.654389	1.60929			FHL1	-1.10261	1.47725
RSL1D1	0.615769	1.63615			LSM14B	-1.10817	2.45771
RPS6	0.608032	1.59528			RTRAF	-1.13006	1.79889
RPL34	0.560424	1.6492			BLM	-1.13772	1.53788
STMN1	-0.351309	1.35321			FAM98A	-1.15863	1.43655
RPAP3	-0.460676	1.33198			SRRM2	-1.16185	3.1923
TRA2B	-0.535053	1.3019			DHX15	-1.16235	3.18307
UBAP2L	-0.586213	3.00594			ANXA2	-1.20086	1.40146
NUDC	-0.630765	2.05236			NOLC1	-1.20611	3.15715
EIF3G	-0.686666	1.31673			RTCB	-1.26985	1.58534
DRG1	-0.743942	2.31942			PDLIM1	-1.35814	1.61396
PDLIM1	-0.758034	1.61808			CLINT1	-1.4422	1.65202
RTRAF	-0.780234	1.69365			SEPT7	-1.49036	2.39063
SEPT7	-0.812014	1.73717			AP3M1	-1.52167	1.96948
PRDX2	-0.867543	2.78959			DDX1	-1.52863	2.92391
EEF2	-0.918454	1.96789			PCNP	-1.55611	1.79508
PCNP	-0.925405	1.40367			CHORDC1	-1.63174	1.40112
SRRM2	-0.939786	2.75781			TUBB2B	-1.66493	1.60614
DNAJB1	-0.998479	1.32909			CRKL	-1.75945	1.32237
DHX15	-1.037	2.81284			ARCN1	-1.77396	1.86152
NOLC1	-1.03922	3.62249			NARS	-1.82873	1.80402
RTCB	-1.09762	1.70549			ZBTB1	-1.85718	1.38354
TMPO	-1.1859	1.97394			SUGT1	-1.88447	1.51772
FIP1L1	-1.20743	1.69437			ACIN1	-1.92045	1.76512
U2SURP	-1.27086	1.35595			SNRNP200	-1.95212	1.89797
CNN3	-1.32262	1.36118			ZC3H11A	-1.95688	2.87549
FHL1	-1.4015	1.74618			SLC16A1	-2.05664	1.51437
CFDP1	-1.40516	1.38189			WASHC2A	-2.13895	2.38739
LRRC59	-1.40685	1.36035			CXorf56	-2.18106	1.41613
IK	-1.42436	1.43004			CTPS1	-2.2146	1.57725
EXOSC6	-1.44825	1.62508			PNN	-2.223	1.9596
LSM14B	-1.48306	1.69497			CDCA2	-2.2523	1.92094
CHORDC1	-1.56681	2.09206			SUB1	-2.27664	1.32101
SNRNP200	-1.58895	1.671			PSPC1	-2.35605	2.07729
ARCN1	-1.62918	2.55169			TMPO	-2.46063	2.2123
DDX1	-1.65653	3.35943			LRRC59	-2.46075	1.92798
SF3B1	-1.76403	2.19251			PRMT5	-2.51876	2.75971
PSPC1	-1.77541	2.24546			SEPT9	-2.55536	1.54998
ZC3H11A	-1.93476	3.13461			WDR77	-2.56122	2.85546
ZRANB2	-1.96429	1.69191			U2SURP	-2.57644	1.85281
SPDL1	-1.9909	2.22658			FIP1L1	-2.58045	1.82439
DDX42	-1.99556	2.75812			ECHDC1	-2.64286	1.54123
TUBB4B	-2.00973	1.39166			DNAJB1	-2.67827	3.15251
NARS	-2.01678	1.99504			PPP6R3	-2.68879	2.79175
EPB41	-2.03161	1.36112			ZNF638	-2.70811	1.58589
ZNF638	-2.09099	1.50912			COIL	-2.92361	1.52754
NSFL1C	-2.10483	2.0907			TRIM28	-2.9885	1.7608
KPNA6	-2.11688	1.32383			EPB41	-3.17583	2.31101
TUBB2B	-2.156	1.79214			PRDX6	-3.28498	2.43737
PRPF4	-2.19148	1.97644			CPSF6	-3.33515	2.29099
ACIN1	-2.21056	1.96725			PRPF4	-3.36176	2.32557
BLM	-2.21989	1.83823			SF3B1	-3.41331	2.60837
FUS	-2.3835	1.4664			RBM10	-3.41334	1.53135
SNRPA1	-2.40314	2.81172			ERBIN	-3.57131	2.31689
PRCC	-2.41318	2.10795			N4BP2	-3.95672	1.33364
CPSF6	-2.4616	2.13727			TBK1	-4.15405	1.33968
TRIM28	-2.56323	1.78342			CHMP2B	-4.27198	1.68622
CHD4	-2.56724	1.48028			CZIB	-4.27198	1.68622
SNW1	-2.57969	1.55349			PDLIM3	-4.27198	1.68622
PPP6C	-2.60929	1.9732			CCT7	-4.27198	1.68622
RTF1	-2.75398	1.85377			PCMT1	-4.42448	2.20106
CENPE	-2.7748	1.46405			MCM5	-4.45863	1.93614
PRMT5	-2.82185	3.25089			RPA3	-4.45863	1.93614
PNN	-2.86377	2.28943			PJA2	-4.56238	2.35056
ILKAP	-2.90068	1.53062			MAP3K7	-4.62388	1.78854
PPIL4	-2.92068	2.06327			THOC2	-4.62388	1.78854
SET	-2.92323	2.53634			AP3S1	-4.68825	2.11919
APBB1	-2.9393	2.30261			KPNA6	-4.68825	2.11919
PPP6R3	-3.00551	2.56123			ZNF24	-4.68825	2.11919
WASHC2A	-3.22793	2.81245			MTHFD1	-4.71675	4.18245
CD2BP2	-3.34393	2.0188			FEN1	-4.71675	4.18245
RANBP2	-3.37264	2.20927			RPS5	-4.71675	4.18245
IGF2R	-3.39627	1.65915			FAM50A	-4.71758	1.36412
COIL	-4.14754	1.65837			ZNF326	-4.71758	1.36412
POLA1	-4.16474	3.53849			RPS19	-4.74471	2.60515
SART3	-4.17582	4.17939			GPALPP1	-4.74552	1.34933
CHMP2B	-4.27198	1.68622			ATRX	-4.77213	1.5421
CZIB	-4.27198	1.68622			DNAJC8	-4.85619	4.01594
TBK1	-4.35284	1.35322			RBM33	-4.85619	4.01594
MCM5	-4.45863	1.93614			MAGOHB	-4.85694	1.71169
WDHD1	-4.54989	2.96677			ZNF106	-4.88159	2.05549
PJA2	-4.56238	2.35056			PHF5A	-4.95968	5.05563
MAP3K7	-4.62388	1.78854			FUS	-4.96038	2.07612
THOC2	-4.62388	1.78854			SMAP	-4.96038	2.07612
AP3S1	-4.68825	2.11919			EDF1	-4.98402	1.93023
MTHFD1	-4.71675	4.18245			NCOR1	-5.03375	2.1131
FEN1	-4.71675	4.18245			SNRPB2	-5.05689	2.33182
RPS5	-4.71675	4.18245			POLA2	-5.07837	3.25952
ZNF326	-4.71758	1.36412			PRPF3	-5.07901	2.49599
RPS19	-4.74471	2.60515			YY1	-5.07901	2.49599
GPALPP1	-4.74552	1.34933			POLDIP3	-5.10081	1.93965
ATRX	-4.77213	1.5421			POLR2A	-5.12563	1.78602
DNAJC8	-4.85619	4.01594			NUP50	-5.16753	3.2585
RBM33	-4.85619	4.01594			CCDC88A	-5.16874	1.46795
MAGOHB	-4.85694	1.71169			KDM5A	-5.18923	1.44844
ZNF106	-4.88159	2.05549			HDAC2	-5.23189	2.16947
RPSA	-4.88233	1.47941			VIPAS39	-5.25264	1.65189
CDCA2	-4.95968	5.05563			RPS6KB1	-5.27142	3.4634
PHF5A	-4.95968	5.05563			NOSIP	-5.27198	1.72432
EDF1	-4.98402	1.93023			RELA	-5.29106	1.57052
NCOR1	-5.03375	2.1131			RTF1	-5.33085	2.40993
SNRPB2	-5.05689	2.33182			EPB41L2	-5.33193	1.7874
POLA2	-5.07837	3.25952			MTA2	-5.33193	1.7874
SLC16A1	-5.07837	3.25952			PPIL4	-5.34918	2.59083
PRPF3	-5.07901	2.49599			SKA3	-5.36727	2.15594
YY1	-5.07901	2.49599			APBB1	-5.3678	3.00155
POLR2A	-5.12563	1.78602			CLNS1A	-5.36832	1.90692
NUP50	-5.16753	3.2585			SF1	-5.40607	2.08663
CCDC88A	-5.16874	1.46795			EIF3L	-5.42346	2.40178
KDM5A	-5.18923	1.44844			CFDP1	-5.42397	4.97346
VIPAS39	-5.25264	1.65189			ILKAP	-5.47755	1.84221
RPS6KB1	-5.27142	3.4634			SET	-5.4946	3.66214
RELA	-5.29106	1.57052			SF3B6	-5.49508	2.37587
MTA2	-5.33193	1.7874			HCFC1	-5.56146	1.96409
SKA3	-5.36727	2.15594			FAM192A	-5.60919	1.62117
CLNS1A	-5.36832	1.90692			SUGP2	-5.64076	1.98521
FAM98A	-5.44165	2.29263			SPDL1	-5.65599	3.75747
SF3B6	-5.49508	2.37587			SMARCA5	-5.65642	3.65583
FAM192A	-5.60919	1.62117			CEP192	-5.71411	1.35719
SUGP2	-5.64076	1.98521			SNRPA1	-5.77466	4.05046
SMARCA5	-5.65642	3.65583			CD2BP2	-5.92081	2.30601
CEP192	-5.71411	1.35719			SETD2	-5.94545	1.87312
APC	-5.73162	1.41836			INTS12	-5.95898	1.67573
SETD2	-5.94545	1.87312			DNTTIP2	-5.96073	1.44493
INTS12	-5.95898	1.67573			SF3A3	-5.97155	3.73153
DNTTIP2	-5.96073	1.44493			GTF2E2	-5.97225	2.10282
SF3A3	-5.97155	3.73153			SMARCAD1	-6.00978	1.54825
GTF2E2	-5.97225	2.10282			ERCC6L	-6.01957	1.60913
SMARCAD1	-6.00978	1.54825			C1orf52	-6.02091	2.34042
ERCC6L	-6.01957	1.60913			DSG2	-6.06799	2.56413
C1orf52	-6.02091	2.34042			IK	-6.10188	2.11254
DSG2	-6.06799	2.56413			PRCC	-6.11358	2.74437
WDR77	-6.07869	3.83477			DIS3	-6.14643	1.97485
AKAP1	-6.14612	1.47443			SAFB2	-6.22099	2.24778
DIS3	-6.14643	1.97485			ARF4	-6.23091	2.16107
SAFB2	-6.22099	2.24778			RBM17	-6.23131	1.36753
ARF4	-6.23091	2.16107			SLC4A1AP	-6.2825	2.836
SLC4A1AP	-6.2825	2.836			PPM1G	-6.3216	2.1575
ERBIN	-6.34004	2.61246			SNW1	-6.33978	1.87876
ZBTB1	-6.56898	1.96233			IGF2R	-6.34891	1.86883
ERCC5	-6.57755	4.43579			CHD4	-6.50208	1.71923
ZFYVE16	-6.67926	3.55424			ERCC5	-6.57755	4.43579
PHRF1	-6.75996	3.09397			POLA1	-6.59323	3.95388
AP3M1	-7.02075	2.97634			ZFYVE16	-6.67926	3.55424
TBKBP1	-7.08497	1.48155			ZRANB2	-6.70836	2.80137
WAPL	-7.65956	3.00061			SART3	-6.7527	5.32379
N4BP2	-7.96908	1.41993			PHRF1	-6.75996	3.09397
HERC2	-8.17605	1.3674			DDX42	-6.81581	4.41493
TUBB4A	-8.69467	1.7639			WDHD1	-6.97838	3.10834
TBL3	5.17524	1.21238			CENPE	-7.07933	1.75114
PWP1	4.69449	1.07214			TBKBP1	-7.08497	1.48155
CCDC137	4.147	0.923577			WAPL	-7.65956	3.00061
NIFK	4.01779	0.935098			HERC2	-8.17605	1.3674
CNK3	3.7004	0.841187			TUBB4A	-8.69467	1.7639
EIF6	3.36835	0.929776			TUBB1	5.05738	0.928128
LLPH	3.10707	0.427243			PURB	4.45959	0.924465
FGFR1OP2	2.57687	0.427243			PPAN	4.28508	0.932877
NKRF	2.36327	1.19276			C12orf57	3.77112	0.912359
KLHL7	2.30386	1.24188			DHX37	3.77112	0.912359
YTHDC2	2.00737	1.0604			SNX18	3.62602	0.934177
DHX57	1.81517	1.1111			DNAJA3	3.51748	0.916678
RPF2	1.75774	1.21444			ARPC2	3.02174	0.427243
TMA16	1.6855	0.963382			GART	3.02174	0.427243
BTF3L4	1.61343	1.11812			SWAP70	3.02174	0.427243
PPP2R1A	1.6105	1.16846			ANKRD50	2.76873	0.427243
BUD13	1.60985	0.929004			CGN	2.4948	0.427243
DDX24	1.55127	0.84659			WARS	2.4948	0.427243
DNAJA2	1.5305	0.7428			GPC4	2.19201	0.986281
ADD1	1.41983	1.29755			MRM3	2.01148	1.27325
SPATS2	1.3806	1.00181			TNKS1BP1	1.99937	1.2844
PHF6	1.35002	1.1747			YTHDC2	1.96757	0.891386
GPC4	1.34247	0.545565			TMA16	1.94093	1.15992
MRTO4	1.23949	0.865368			RPF2	1.93711	1.23837
RPL29	1.21808	0.997007			RASAL2	1.87753	1.13607
RRP1B	1.21453	1.23353			DNAJA2	1.80362	1.19354
PKN2	1.20442	1.1636			PPIA	1.73587	1.22621
RPL26L1	1.18559	1.09127			ZNF598	1.69723	1.21329
YWHAQ	1.1826	1.0191			IFT74	1.58799	1.02766
EXOSC10	1.17384	0.910884			TXLNG	1.56844	1.2055
TLN1	1.13255	0.930113			RPL26L1	1.36902	1.28073
RASAL2	1.13038	0.360656			C7orf50	1.36501	1.29358
C7orf50	1.11503	0.953742			RPL29	1.36399	1.16471
GNL2	1.11441	0.819382			EXOSC10	1.34907	1.0493
GTPBP1	1.08505	0.936271			RBMX2	1.34022	1.0188
EXOSC8	1.08135	1.00338			SPTY2D1	1.33562	0.782728
WDR11	1.07833	0.93541			EXOSC8	1.32918	1.17762
FAM193B	1.07614	0.975067			PPP2CA	1.32898	0.906472
XRN1	1.05618	1.00537			PHF6	1.28375	1.06215
PPP2CA	1.03293	0.696618			DVL1	1.26344	0.987843
ACTR3	0.983574	0.794818			GTPBP1	1.24346	1.03641
RNF10	0.974034	0.696183			DDX52	1.22425	1.15229
MTDH	0.92735	0.747163			WDR6	1.21787	0.917876
PSMD4	0.902008	0.734933			TRIM25	1.21699	1.05237
PURA	0.885623	0.741205			DNAJB4	1.21303	0.725469
DVL3	0.873839	0.775617			FAM193B	1.20452	1.29288
RBMX2	0.873425	0.573518			RPL14	1.16381	1.21367
DNAJA1	0.871218	0.666197			RRP1B	1.15209	1.0886
SIKE1	0.86181	0.280417			TRMT1L	1.13338	0.910046
NAT10	0.854292	0.472162			RANGAP1	1.11938	1.20201
WDR6	0.843318	0.573695			CACYBP	1.10465	0.743056
DHX29	0.824049	0.987368			CDC42BPA	1.10238	0.8341
DVL1	0.801765	0.615724			RNF10	1.08634	0.794038
DDX47	0.785879	0.664073			NAT10	1.06435	0.665327
SRPK1	0.76315	0.549981			CMAS	1.04054	0.935009
IBTK	0.761536	0.479799			MYBBP1A	1.01387	0.738188
RPL26	0.759424	1.28908			ANKRD17	1.00868	0.600781
RCC2	0.755543	1.24486			PURA	0.98797	0.584036
TRMT1L	0.748049	0.556859			ADD1	0.976043	0.685908
RUVBL2	0.725731	0.727937			RBM6	0.958409	0.817528
ANKRD17	0.698948	0.385347			ALYREF	0.955199	1.28596
CAMSAP1	0.690177	0.514681			DVL3	0.934505	0.828536
HAT1	0.683289	0.522877			KIF23	0.925004	0.669807
PRKRA	0.683289	0.522877			PPFIA1	0.919588	0.551005
H1FX	0.682957	0.503122			RPS24	0.879027	1.13695
RRBP1	0.67782	0.90823			HNRNPUL1	0.857016	0.691983
NFX1	0.673273	0.425276			H1FX	0.80856	0.697482
SQSTM1	0.662115	0.503892			SRPK1	0.80856	0.697482
CCT2	0.654047	0.50627			DDX47	0.804646	0.658637
HNRNPUL1	0.645666	0.481069			BTF3	0.794248	0.735694
STAU1	0.617458	0.632002			SRSF5	0.791567	0.669681
KIF23	0.613796	0.423569			IBTK	0.785326	0.470142
AFDN	0.600989	0.667589			NAP1L1	0.769971	0.485854
PPFIA1	0.593297	0.429407			NXF1	0.751774	0.566624
IFT74	0.592335	0.215914			GRWD1	0.701024	0.813264
CBSL	0.578053	0.374736			PRMT7	0.699	0.489747
NXF1	0.576757	0.374816			RBM15	0.66259	0.872665
SRSF6	0.567951	1.06827			PRKRA	0.648924	0.46258
AP2M1	0.563139	0.406624			DNAJA1	0.632682	0.356342
RBM15	0.5537	0.567605			YBX3	0.619382	0.984203
EIF2S1	0.55272	0.513904			RRBP1	0.601687	0.760295
MYBBP1A	0.551701	0.305386			RANBP2	0.595213	0.94724
XRN2	0.547107	0.667848			CAMSAP1	0.578481	0.370629
WDR34	0.541005	0.393226			DHX29	0.57492	0.623066
SRSF5	0.50966	0.354873			ZC3HAV1	0.574087	1.2827
YBX3	0.495432	0.976541			MAZ	0.553637	0.384744
STAU2	0.47686	0.319462			MTDH	0.551152	0.356266
CMAS	0.47495	0.255747			DVL2	0.549936	0.387657
LUZP1	0.472448	0.40455			ZYX	0.538932	0.357572
PRMT7	0.459608	0.270906			SQSTM1	0.514587	0.329459
SRP14	0.441644	0.729025			WDR34	0.485278	0.350303
GRWD1	0.4366	0.854738			EIF5B	0.483516	0.737538
EIF5B	0.420789	0.526568			HNRNPM	0.471133	0.509618
SRRM1	0.416085	0.261687			LUZP1	0.451672	0.364807
TSR1	0.359988	0.22679			TLN1	0.443515	0.270476
FXR2	0.351637	0.528786			DYNLL1	0.43739	0.288425
ZC3HAV1	0.342585	0.799828			STAU1	0.433655	0.477394
YWHAZ	0.325219	0.195293			RBM4	0.425362	0.256139
DVL2	0.319107	0.191082			RUVBL2	0.41824	0.52018
FLNA	0.315087	0.567918			XRN1	0.416509	0.262993
TJP2	0.277915	0.246191			SRP9	0.355688	0.880551
MAZ	0.259144	0.149341			TSR1	0.353214	0.202598
NAP1L1	0.240271	0.0997509			NFX1	0.347715	0.20158
CDC42BPA	0.231092	0.110848			TJP2	0.340655	0.368595
FXR1	0.221838	0.188855			STAU2	0.329821	0.181459
MAP7D3	0.212436	0.163337			RANBP1	0.307273	0.118246
NUFIP2	0.202761	0.255007			DHX30	0.30537	0.469045
DYNLL1	0.196366	0.108092			WDR11	0.301736	0.14866
HSPH1	0.171091	0.146803			XRN2	0.259798	0.169361
MRE11	0.162229	0.120076			RBM27	0.255188	0.281678
PPP1CA	0.152615	0.0789778			YTHDF2	0.215078	0.303304
DDX5	0.14462	0.88974			PRPS1	0.198459	0.111182
ABCF1	0.097878	0.151048			AP2M1	0.195667	0.103219
EFTUD2	0.0969451	0.0770574			PGAM5	0.163795	0.180918
PUF60	0.0954666	0.113163			YWHAQ	0.162532	0.0598975
DHX30	0.089515	0.101315			SRRM1	0.153367	0.0707159
PAICS	0.0822237	0.0904524			ACTR3	0.124154	0.0517598
TJP1	0.0564236	0.0513079			AFDN	0.0906632	0.076417
TANC1	0.0505128	0.014802			EXOSC7	0.0793955	0.132859
NKAP	0.0223551	0.0189237			DIS3L	0.0639906	0.0712884
CSDE1	0.0139331	0.0181338			SYNCRIP	0.0576767	0.0345842
ECHDC1	0.0134593	0.0107538			SH3GL1	0.0535091	0.0343722
SPTY2D1	0.000857158	0.000257			NUFIP2	0.0493851	0.0443971
LSM3	0	0			HNRNPF	0.0406529	0.163112
TRIM25	-0.0143149	0.00433102			DDX5	0.0317004	0.172006
PGAM5	-0.0198081	0.0199408			HSPH1	0.00940017	0.00797127
CPSF2	-0.0401494	0.017811			ACSL3	0	0
SUGT1	-0.0476097	0.0334972			CHAC2	0	0
TAGLN2	-0.0649942	0.045606			CHMP5	0	0
HBS1L	-0.0651595	0.0682769			DCAF7	0	0
HDLBP	-0.0702004	0.113929			MPP1	0	0
IST1	-0.0817566	0.0931183			NSUN2	0	0
CCT5	-0.0819664	0.326283			VPS36	0	0
HNRNPF	-0.10251	0.480292			PPP1CA	-0.00271717	0.00123405
RPA2	-0.113855	0.0734751			ABCF1	-0.010981	0.0141682
SERBP1	-0.116933	0.135989			FASN	-0.0113834	0.0127354
HNRNPM	-0.122069	0.232511			FXR2	-0.023933	0.0246245
SH3GL1	-0.126754	0.120185			NACA	-0.0253954	0.0285625
RPA3	-0.135975	0.113731			MRE11	-0.0423521	0.0299296
EXOSC7	-0.137327	0.265555			SDC2	-0.0443821	0.0318215
CAMSAP2	-0.141012	0.0768168			CSDE1	-0.0957569	0.101666
PRPF8	-0.162755	0.148531			RPS10	-0.101963	0.153069
EIF4A1	-0.170114	0.468217			FXR1	-0.127423	0.103918
PRKAR2A	-0.171305	0.226076			SNX9	-0.131077	0.202919
SDC2	-0.195961	0.186112			SERBP1	-0.139222	0.159732
FMR1	-0.209696	0.248541			MAP7D3	-0.150031	0.0963443
PPP1CC	-0.211538	0.774231			HDLBP	-0.16195	0.299094
EIF4B	-0.212554	0.135488			EIF4A1	-0.180902	0.735316
CRKL	-0.212597	0.134832			TJP1	-0.18661	0.193807
SRP9	-0.230155	0.347085			EIF2S1	-0.212091	0.101365
DDX41	-0.2358	0.678325			EEF1G	-0.222206	0.504087
RBM27	-0.241895	0.198495			ATXN2L	-0.226039	0.200409
ZYX	-0.245751	0.105493			HBS1L	-0.24757	0.352482
YTHDF2	-0.252657	0.317455			EXOSC5	-0.256057	0.303034
ATXN2L	-0.255493	0.253712			RPS27A	-0.260835	0.278184
CIAPIN1	-0.258673	0.289936			NKAP	-0.268595	0.207773
PCMT1	-0.259098	0.290433			STRAP	-0.282139	0.54841
EIF3I	-0.270456	0.329785			MOV10	-0.300125	0.379343
TXNL1	-0.275501	0.299431			MAP4	-0.306894	0.369957
PCBP1	-0.290057	0.448272			PPP1CC	-0.313756	0.870551
SUB1	-0.306507	0.324427			STMN1	-0.320541	0.471894
TNKS1BP1	-0.328744	0.106135			IGF2BP3	-0.336879	0.467666
CTTN	-0.338563	0.460747			PRKAR2A	-0.36239	0.529116
YWHAE	-0.34386	0.279172			BTF3L4	-0.37008	0.140614
SYNCRIP	-0.347909	0.226744			FMR1	-0.373125	0.429727
NELFE	-0.37224	0.327463			CDC42EP2	-0.382917	0.428006
PIH1D1	-0.37354	0.865511			PRPF8	-0.392369	0.342724
MAP4	-0.374653	0.497764			CEP170	-0.398465	0.324176
CHMP4B	-0.400647	0.505691			UPF1	-0.404436	0.394585
DBNL	-0.41349	0.310809			FLNA	-0.412815	0.492661
TPD52L2	-0.432602	0.544047			USP10	-0.418482	0.663482
CEP170	-0.438301	0.318726			CCT3	-0.422208	0.14972
ZC3H15	-0.439912	0.352057			PAICS	-0.425927	0.440807
IGF2BP3	-0.496821	0.806279			YWHAZ	-0.442444	0.284829
SEP11_HUMAN	-0.508892	0.711084			PCBP1	-0.449527	0.920612
XRCC6	-0.511984	0.500966			HSPA5	-0.45014	0.476645
SEPT2	-0.517491	0.888143			EXOSC6	-0.508853	0.704625
STRAP	-0.531738	0.865512			CTTN	-0.521595	0.603478
SEPT9_HUMAN	-0.547419	0.626472			LARP1	-0.543324	0.623593
EEF1G	-0.55229	1.19361			CIAPIN1	-0.573756	0.740779
ANXA2	-0.555368	0.91035			DBNL	-0.581891	0.589302
ZNF24	-0.56707	0.306817			CAMSAP2	-0.595084	0.386448
RPS10	-0.576295	1.06878			LTV1	-0.602436	0.58342
EIF4G1	-0.590625	0.509979			TFCP2	-0.608895	0.700672
LARP1	-0.612402	0.683981			PRRC2B	-0.615837	0.413467
HSPA5	-0.653973	0.709187			CAPZA1	-0.616306	0.414485
UBAP2	-0.662146	0.678884			IST1	-0.623678	0.420718
MOV10	-0.67942	0.855583			EFTUD2	-0.641114	0.646148
ACLY	-0.685372	0.955097			G3BP1	-0.644284	0.421093
EIF3D	-0.687424	0.555872			PRRC2C	-0.651325	0.981808
RPS27A	-0.690039	0.819626			CAPRIN1	-0.657952	0.581918
TFCP2	-0.692047	0.894043			EIF3G	-0.681275	1.04043
RANGAP1	-0.696359	1.28017			ACLY	-0.697373	1.02306
DIS3L	-0.701948	0.893261			TAGLN2	-0.765985	0.75307
EXOSC5	-0.731113	0.904444			PPP6C	-0.779938	1.16775
PRRC2C	-0.732427	1.0794			GNL2	-0.782009	0.219914
RBM25	-0.736492	0.56883			XRCC6	-0.795026	1.0098
SMNDC1	-0.738299	0.665098			DDX41	-0.797522	1.22112
PRRC2B	-0.749812	0.486607			SEPT2	-0.806496	1.11501
CDV3	-0.753065	0.601555			EIF3D	-0.851117	0.682445
RBM10	-0.754531	0.701454			CCT2	-0.881713	0.443836
UBE2M	-0.760263	0.726025			EIF4B	-0.884122	0.751836
JPT1	-0.822511	1.21199			JPT2	-0.888706	0.565039
UPF1	-0.831543	0.721995			UBE2M	-0.907312	0.815542
G3BP1	-0.838952	0.543143			EIF3I	-0.929967	1.16808
CC2D1A	-0.866964	0.992078			CHMP4B	-0.94757	0.714166
EXOSC4	-0.927267	0.588725			EIF4G1	-0.990398	0.891623
USP10	-0.972837	1.27097			DIP2B	-1.02075	0.194996
CXorf56	-0.998073	0.797021			TXNL1	-1.07519	1.1302
CLINT1	-1.01876	1.01394			CDV3	-1.09575	0.870711
JPT2	-1.02231	0.641296			GPN1	-1.11037	0.686606
CCDC124	-1.0248	1.02604			TRA2A	-1.12283	1.04897
TRA2A	-1.04438	0.951465			NELFE	-1.16228	1.01888
CAPZA1	-1.05266	0.853056			CNN3	-1.17718	1.22774
CAPRIN1	-1.05606	0.874888			PSMD4	-1.18017	0.389834
POLDIP3	-1.082	0.709369			APC	-1.19811	0.627347
EIF3L	-1.13561	0.517889			UBAP2	-1.20924	1.29864
LTV1	-1.14033	1.28824			RBM25	-1.2746	0.969349
SMAP	-1.19909	0.896612			BUB3	-1.30699	1.1914
MAP1B	-1.22515	0.753163			RANBP2	-1.34298	1.15361
BUB3	-1.22982	1.21181			EIF5A	-1.37289	0.762046
EIF5A	-1.29072	0.727157			RAPGEF6	-1.48528	0.846114
CTPS1	-1.31566	1.19845			YWHAE	-1.49009	0.96354
CDC42EP2	-1.3824	1.16819			PUF60	-1.52024	1.29395
PPM1G	-1.48329	1.00109			TUBB4B	-1.54529	1.21928
FAM50A	-1.61051	0.69912			CBSL	-1.58877	0.540749
SF1	-1.64478	1.25207			PKN2	-1.90338	0.649574
PRDX6	-1.64673	1.23124			MAP1B	-1.9154	1.0437
EPB41L2	-1.6929	0.855569			SMNDC1	-2.07907	1.18783
PDLIM3	-1.69511	0.888994			ZC3H15	-2.09663	1.16944
CHERP	-1.72288	0.883513			RPSA	-2.1136	0.998436
RAPGEF6	-1.7277	0.974402			CCDC124	-2.12592	1.18919
NOSIP	-1.77805	0.896438			EXOSC4	-2.12908	1.18785
AMOT	-1.80106	0.866622			WDR75	-2.31456	0.427243
HDAC2	-1.89561	1.11904			DDX39A	-2.42424	1.16153
RBM17	-1.90865	1.00812			NOP56	-2.60663	0.968721
DDX39A	-2.19207	1.0572			AMOT	-2.61637	1.04687
HCFC1	-2.22519	1.26849			AKAP1	-2.73926	1.1812
MRM3	-2.31456	0.427243			CHERP	-2.9904	1.15028
COPZ1	-2.40783	0.823584			STIP1	-3.2145	0.427243
GPN1	-2.48268	1.21909			HAT1	-3.83652	0.854626
RBM4	-3.66065	0.810909			COPZ1	-4.98471	1.0614
PRPS1	-3.88756	0.916973			IMPDH2	-5.05754	1.19602
RBBP4	-4.30333	1.14038			CPSF2	-5.06932	0.933021
IMPDH2	-5.05754	1.19602			KNL1	-5.33247	1.09939
NOP56	-5.10144	1.19797			RPA2	-5.37063	1.26925
KNL1	-5.33247	1.09939			PRKAR1A	-6.01011	1.14311
PRKAR1A	-6.01011	1.14311			AKAP11	-6.13579	1.06866
AKAP11	-6.13579	1.06866			PLEC	-6.23325	1.12738
RNF219	-7.52062	0.952042			RBBP4	-6.73182	1.19597
RCN2	-7.63024	0.950482			RNF219	-7.52062	0.952042
PLEC	-8.72805	1.14028			RCC2	-7.63024	0.950482

## Sheet: Fig. 1E
Protein	Log2 FC (N-BioID-M4K4/CTRL)	-Log10 (p value)			Protein	Log2 FC (C-BioID-M4K4/CTRL)	-Log10 (p value)
MINK1	9.38861	2.02725			MINK1	9.06319	2.23038
GPC4	6.66822	2.42597			CTGF	6.48907	2.70509
GPC1	6.21193	2.25553			AGRN	6.40018	1.91237
SDC2	6.06805	1.54739			SDC2	6.03772	3.40204
MAP4K4	5.16464	3.2217			GPC4	5.88257	2.06602
CCDC22	4.73616	1.94016			SDC4	5.88257	2.06602
HAUS5	4.73616	1.94016			LZTS1	5.74496	6.17782
SDC1	4.73616	1.94016			CAVIN3	5.37726	2.94107
GFPT1	4.4428	1.98321			EPPK1	5.37726	2.94107
TRAPPC3	4.4428	1.98321			MARS	5.37726	2.94107
CLIC1	4.15119	1.92336			CASK	4.88257	2.05111
GNB1	4.15119	1.92336			RPS5	4.88257	2.05111
GID8	4.15119	1.92336			QARS	4.88257	2.05111
MYO9B	4.15119	1.92336			MAP4K4	4.68739	3.36803
OGA	4.15119	1.92336			DNAJA3	4.59283	1.88645
PSMD6	4.15119	1.92336			GNAT3	4.59283	1.88645
RFLNA	4.15119	1.92336			GPC6	4.59283	1.88645
KARS	4.15119	1.92336			RACK1	4.59283	1.88645
TRIP4	4.15119	1.92336			SDC1	4.59283	1.88645
TNIK	3.83871	2.85564			TBL3	4.59283	1.88645
AHNAK2	2.25419	2.3847			UTP18	4.59283	1.88645
STRIP1	2.15096	1.3457			CAVIN1	3.36915	2.22044
CAVIN1	1.99585	1.62507			TNIK	3.34951	2.30248
RAB3GAP2	1.84637	2.71933			STRIP1	3.02965	1.66262
DIP2B	1.72775	2.27424			CAV1	2.9271	1.74635
PSMC6	1.5257	1.63071			GNB2	2.47635	1.44825
STRN4	1.49835	1.42146			STRN4	2.43105	1.65089
VARS	1.24655	1.50317			CSNK2A2	2.11314	1.66809
VPS51	1.24339	1.75795			STRN3	1.99063	2.29511
AKAP9	1.17757	1.61738			AHNAK2	1.94335	2.96232
GART	1.16647	1.406			CSNK2A1	1.38051	1.62655
CSNK2A1	1.10857	1.40219			RNPS1	1.3763	1.441
HRNR	1.09486	2.28279			MOB4	1.36816	1.46221
EEF1G	0.987545	1.50383			STRN	1.19294	1.51629
LACTB	0.922951	1.97387			ARGLU1	1.09077	1.34928
PSMD2	0.730176	2.75894			HRNR	1.09077	1.34928
EEF1D	0.681702	1.9863			RAD50	0.875207	1.86656
SNX9	0.597014	1.43511			RCC2	0.601469	2.14937
RANBP2	0.581167	2.42793			TOP1	0.551519	1.31152
STRN	0.506731	2.90749			RPS4X	0.469499	1.85071
TLN1	0.324605	1.89985			RPL38	0.464446	1.81215
EIF3B	-0.119536	1.55528			RPL13A	0.302698	1.31805
EIF4B	-0.119536	1.55528			HNRNPM	-0.23166	1.46612
IGF2BP2	-0.23403	1.65487			RPL17	-0.482861	2.19509
CD2AP	-0.373746	2.38398			TLN1	-0.508312	1.97934
CALD1	-0.388029	2.69922			G3BP1	-0.556133	1.42796
STRAP	-0.415182	1.49369			PRKAR1A	-0.559129	2.06954
FXR1	-0.555182	1.35712			TJP2	-0.600979	2.20772
SH3GL1	-0.598727	1.70633			NUFIP2	-0.726357	1.71954
AGO3	-0.630188	1.44913			ATXN2L	-0.842557	1.83923
AFAP1L2	-0.666412	1.34986			G3BP2	-1.03453	1.53516
ACLY	-0.770216	2.16689			HDLBP	-1.10579	1.57518
RBM27	-0.771817	1.80802			PRKAR1A	-1.14236	1.78235
PDAP1	-0.796227	1.32441			ERBIN	-1.16288	1.44155
PXN	-0.796227	1.32441			RBMX2	-1.16864	2.16375
WDR33	-0.811339	1.55599			AMPD2	-1.192	2.06304
RAD50	-0.825536	1.93211			AFAP1L2	-1.22642	1.8084
HDAC1	-0.872767	1.81527			TMPO	-1.23166	3.22107
CEP170	-0.891225	2.38036			AP2A2	-1.23679	1.45235
AMPD2	-0.923372	1.74133			SH3GL1	-1.31025	1.92649
UBAP2L	-0.972261	1.5427			EIF4B	-1.33919	3.24927
PRRC2C	-0.975485	2.16112			DBNL	-1.34714	1.32756
DHX15	-0.999738	2.44419			ACLY	-1.36587	1.62403
NASP	-1.04054	1.42714			EIF3D	-1.36899	1.68148
U2SURP	-1.12583	2.29933			DHX15	-1.42152	2.28309
RIC8A	-1.18094	1.60337			DHX29	-1.44186	1.82938
CSDE1	-1.19765	1.39658			MAP4	-1.50265	1.86732
OGT	-1.21515	2.1739			AP2B1	-1.50498	1.33335
TMPO	-1.22195	1.89752			CALD1	-1.57121	4.00292
NUP153	-1.2536	1.50095			AP2A1	-1.6462	1.81683
CHORDC1	-1.26562	1.76258			EIF4G2	-1.66106	1.57969
DNMBP	-1.26562	1.76258			RFX5	-1.70055	1.94462
TRIM28	-1.26562	1.76258			CD2AP	-1.71958	3.41938
TBL1XR1	-1.28627	1.52444			UBAP2L	-1.82585	2.01465
RBM25	-1.31341	1.46436			TPD52L2	-1.83389	2.8716
MTA2	-1.31355	1.43247			CSDE1	-2.01422	1.95859
AGO2	-1.35086	1.69751			STAT1	-2.02471	1.93537
PRMT1	-1.37373	2.38983			TCOF1	-2.20687	1.59752
GEMIN5	-1.39784	1.77265			SEPT9	-2.22464	1.49057
MTA1	-1.40025	1.4335			PRPF40A	-2.31728	2.95329
HCFC1	-1.45773	2.45256			MAP1A	-2.41828	1.56396
SF3B2	-1.50006	2.277			AHCTF1	-2.42284	1.75993
CHERP	-1.53493	1.93611			FXR1	-2.50811	1.44135
PRKAR1A	-1.56793	2.31917			SF3B2	-2.53536	2.22952
BCLAF1	-1.56968	2.02289			RING1	-2.57986	1.38997
TMPO	-1.62041	1.82258			ABCE1	-2.77072	1.48701
EHBP1	-1.62772	1.54654			CEP170	-2.80906	1.61364
STAT1	-1.63771	1.59739			BCLAF1	-2.82966	1.63064
PRPF40A	-1.63989	1.89174			RBBP6	-2.96936	2.40323
ATG2B	-1.69363	3.13346			RBM26	-2.9963	1.50576
WDR11	-1.78647	2.49434			NUDC	-3.06661	1.77907
PSPC1	-1.87957	3.3627			CHD4	-3.07554	2.52263
NR3C1	-1.88703	1.94848			CHERP	-3.10587	1.80504
CPSF1	-1.993	2.50483			U2SURP	-3.33665	1.93329
CHD4	-1.99955	2.29089			EDC4	-3.34154	1.47556
SMCHD1	-2.04219	1.5355			MRE11	-3.36331	1.74519
EDC4	-2.14615	1.43277			ACIN1	-3.59715	1.86767
DIDO1	-2.18804	2.01041			GEMIN5	-3.77111	2.12727
CPSF6	-2.2857	1.31596			AARSD1	-3.91709	2.16801
ILK	-2.36108	1.33273			AFF4	-3.91709	2.16801
ZNF638	-2.44848	2.32717			AGFG1	-3.91709	2.16801
AHCTF1	-2.61004	2.87008			BAG3	-3.91709	2.16801
PRPF4	-2.70888	1.56765			BCAS3	-3.91709	2.16801
SSB	-2.72085	1.36227			BCCIP	-3.91709	2.16801
RELA	-2.73589	1.62787			BRCC3	-3.91709	2.16801
SUGP2	-2.79345	1.63498			CEP192	-3.91709	2.16801
USP7	-2.82244	1.63128			HSPE1	-3.91709	2.16801
CHAMP1	-2.83645	1.56037			DAPK3	-3.91709	2.16801
PRRC2A	-2.87334	1.56488			DNM1	-3.91709	2.16801
ACIN1	-3.04966	1.62851			EXOSC4	-3.91709	2.16801
NUP50	-3.06344	1.4167			GIT1	-3.91709	2.16801
KMT2A	-3.28548	1.60955			H1FX	-3.91709	2.16801
INTS1	-3.30069	1.93646			HAUS6	-3.91709	2.16801
AFF4	-3.91709	2.16801			HEXIM1	-3.91709	2.16801
BAG3	-3.91709	2.16801			JPT2	-3.91709	2.16801
BCCIP	-3.91709	2.16801			PRKAR2A	-3.91709	2.16801
BRCC3	-3.91709	2.16801			CSNK1A1	-3.91709	2.16801
CEP192	-3.91709	2.16801			LBR	-3.91709	2.16801
HSPE1	-3.91709	2.16801			LSM12	-3.91709	2.16801
DAPK3	-3.91709	2.16801			MBD3	-3.91709	2.16801
HEXIM1	-3.91709	2.16801			MCRIP1	-3.91709	2.16801
JPT2	-3.91709	2.16801			MSH2	-3.91709	2.16801
LARP4B	-3.91709	2.16801			MSH6	-3.91709	2.16801
LBR	-3.91709	2.16801			NELFE	-3.91709	2.16801
MBD3	-3.91709	2.16801			GNL2	-3.91709	2.16801
MSH2	-3.91709	2.16801			NUDT5	-3.91709	2.16801
MSH6	-3.91709	2.16801			PFDN4	-3.91709	2.16801
NELFE	-3.91709	2.16801			PCMT1	-3.91709	2.16801
GNL2	-3.91709	2.16801			PPP4R2	-3.91709	2.16801
PFDN4	-3.91709	2.16801			PSMD7	-3.91709	2.16801
PPP4R2	-3.91709	2.16801			PURA	-3.91709	2.16801
RBMX2	-3.91709	2.16801			RANBP2	-3.91709	2.16801
RFX5	-3.91709	2.16801			ARHGAP17	-3.91709	2.16801
ARHGAP17	-3.91709	2.16801			ARHGAP35	-3.91709	2.16801
RING1	-3.91709	2.16801			RNF2	-3.91709	2.16801
SNRPB	-3.91709	2.16801			RPL12	-3.91709	2.16801
SNRPB2	-3.91709	2.16801			RPRD1B	-3.91709	2.16801
SGF29	-3.91709	2.16801			SNRPB	-3.91709	2.16801
TEX2	-3.91709	2.16801			SNRPB2	-3.91709	2.16801
THOC1	-3.91709	2.16801			SGF29	-3.91709	2.16801
UTP14A	-3.91709	2.16801			SMARCE1	-3.91709	2.16801
VAPB	-3.91709	2.16801			TEX2	-3.91709	2.16801
YTHDF1	-3.91709	2.16801			THOC1	-3.91709	2.16801
ZC3H11A	-3.91709	2.16801			TSR1	-3.91709	2.16801
PPP2R5D	-4.21653	1.77223			UTP14A	-3.91709	2.16801
AKAP1	-4.21653	1.77223			VAPB	-3.91709	2.16801
AP2S1	-4.21653	1.77223			VPS13C	-3.91709	2.16801
ASH2L	-4.21653	1.77223			WDR45	-3.91709	2.16801
BIN1	-4.21653	1.77223			ZC3H11A	-3.91709	2.16801
CDK12	-4.21653	1.77223			PRRC2C	-4.00753	2.29533
CPSF3	-4.21653	1.77223			PPP2R5D	-4.21653	1.77223
CWC27	-4.21653	1.77223			ABI1	-4.21653	1.77223
DPY30	-4.21653	1.77223			ADD1	-4.21653	1.77223
PPP1R2	-4.21653	1.77223			ADD2	-4.21653	1.77223
MED10	-4.21653	1.77223			AKAP1	-4.21653	1.77223
MED19	-4.21653	1.77223			AP2S1	-4.21653	1.77223
MED20	-4.21653	1.77223			ASH2L	-4.21653	1.77223
NIFK	-4.21653	1.77223			BIN1	-4.21653	1.77223
NOL6	-4.21653	1.77223			CDK12	-4.21653	1.77223
PHF5A	-4.21653	1.77223			CPSF3	-4.21653	1.77223
PNN	-4.21653	1.77223			CWC27	-4.21653	1.77223
DHX38	-4.21653	1.77223			DPY30	-4.21653	1.77223
RBM28	-4.21653	1.77223			ENAH	-4.21653	1.77223
SF3B5	-4.21653	1.77223			EXOSC8	-4.21653	1.77223
WDHD1	-4.21653	1.77223			PPP1R2	-4.21653	1.77223
WDR45	-4.21653	1.77223			MED10	-4.21653	1.77223
ZC3H4	-4.21653	1.77223			MED19	-4.21653	1.77223
ZFP91	-4.21653	1.77223			MED20	-4.21653	1.77223
AGTPBP1	-4.50206	2.18809			NOL6	-4.21653	1.77223
CIAPIN1	-4.50206	2.18809			PHF5A	-4.21653	1.77223
DIAPH1	-4.50206	2.18809			PNN	-4.21653	1.77223
DKC1	-4.50206	2.18809			DHX38	-4.21653	1.77223
EMSY	-4.50206	2.18809			PSMD1	-4.21653	1.77223
ERCC3	-4.50206	2.18809			SEP10	-4.21653	1.77223
FMR1	-4.50206	2.18809			SF3B5	-4.21653	1.77223
GAPVD1	-4.50206	2.18809			SPART	-4.21653	1.77223
RPRD1B	-4.50206	2.18809			SPATS2L	-4.21653	1.77223
RRP1B	-4.50206	2.18809			FARSA	-4.21653	1.77223
SET	-4.50206	2.18809			WASH2P	-4.21653	1.77223
SETX	-4.50206	2.18809			WIPI2	-4.21653	1.77223
SMARCC1	-4.50206	2.18809			ZC3H4	-4.21653	1.77223
SYNRG	-4.50206	2.18809			ZFP91	-4.21653	1.77223
TAF10	-4.50206	2.18809			ARHGEF7	-4.50206	2.18809
TAF9	-4.50206	2.18809			AGTPBP1	-4.50206	2.18809
TAF9B	-4.50206	2.18809			CIAPIN1	-4.50206	2.18809
WDR70	-4.50206	2.18809			DIAPH1	-4.50206	2.18809
WDR82	-4.50206	2.18809			DKC1	-4.50206	2.18809
ZMYM4	-4.50206	2.18809			DNM1L	-4.50206	2.18809
NCAPG	-4.70842	2.327			EML4	-4.50206	2.18809
CPSF7	-4.70842	2.327			EMSY	-4.50206	2.18809
ECHDC1	-4.70842	2.327			ERCC3	-4.50206	2.18809
EHMT1	-4.70842	2.327			ERH	-4.50206	2.18809
GPATCH4	-4.70842	2.327			FMR1	-4.50206	2.18809
HDGF	-4.70842	2.327			GAPVD1	-4.50206	2.18809
LPXN	-4.70842	2.327			LARP1	-4.50206	2.18809
SLC4A1AP	-4.70842	2.327			NACA	-4.50206	2.18809
NSUN2	-4.70842	2.327			PICALM	-4.50206	2.18809
POGZ	-4.70842	2.327			PYM1	-4.50206	2.18809
SMARCA1	-4.70842	2.327			CD3EAP	-4.50206	2.18809
USP39	-4.70842	2.327			RRP1B	-4.50206	2.18809
TAF2	-4.70842	2.327			RPS4X	-4.50206	2.18809
TXNL1	-4.70842	2.327			SET	-4.50206	2.18809
ZC3H14	-4.70842	2.327			SETX	-4.50206	2.18809
CCAR1	-4.7403	1.32264			SMC2	-4.50206	2.18809
MASTL	-4.7403	1.32264			SMARCC1	-4.50206	2.18809
POP1	-4.7403	1.32264			SUPT20H	-4.50206	2.18809
PRCC	-4.7403	1.32264			SYNRG	-4.50206	2.18809
UBAP2	-4.7403	1.32264			TAF10	-4.50206	2.18809
BIRC6	-4.88892	1.49989			TAF9	-4.50206	2.18809
ADAR	-4.88892	1.49989			TAF9B	-4.50206	2.18809
HDAC3	-4.88892	1.49989			WDR33	-4.50206	2.18809
MTA3	-4.88892	1.49989			WDR70	-4.50206	2.18809
TCERG1	-4.88892	1.49989			ZMYM4	-4.50206	2.18809
NT5C2	-4.91709	2.19796			ANKHD1	-4.70842	2.327
KDM1A	-4.91709	2.19796			CGN	-4.70842	2.327
PAK2	-4.91709	2.19796			NCAPG	-4.70842	2.327
PPP6R1	-4.91709	2.19796			COPE	-4.70842	2.327
RBM26	-4.91709	2.19796			CPSF7	-4.70842	2.327
RCC2	-4.91709	2.19796			DDX23	-4.70842	2.327
TAB2	-4.91709	2.19796			ECHDC1	-4.70842	2.327
GTF3C5	-4.91709	2.19796			EHMT1	-4.70842	2.327
CD2BP2	-5.07457	2.91036			EIF3M	-4.70842	2.327
RBM15	-5.07457	2.91036			CLINT1	-4.70842	2.327
TAF5	-5.07457	2.91036			GPATCH4	-4.70842	2.327
FIP1L1	-5.09937	1.45462			HDGF	-4.70842	2.327
LYAR	-5.09937	1.45462			IST1	-4.70842	2.327
MTREX	-5.09937	1.45462			LPXN	-4.70842	2.327
ARHGAP35	-5.09937	1.45462			SLC4A1AP	-4.70842	2.327
TP53	-5.23902	2.20384			NSUN2	-4.70842	2.327
PTPN12	-5.23902	2.20384			POGZ	-4.70842	2.327
CDK9	-5.36634	3.70836			PPP6C	-4.70842	2.327
ERCC5	-5.36634	3.70836			USP39	-4.70842	2.327
WIPI2	-5.48334	2.07279			VIPAS39	-4.70842	2.327
CPSF2	-5.50206	2.20773			BCAS2	-4.70842	2.327
GATAD2A	-5.50206	2.20773			NARS	-4.70842	2.327
PLA2G4A	-5.60892	6.71154			TAF2	-4.70842	2.327
MAP3K7	-5.62609	1.62641			TXNL1	-4.70842	2.327
EXOSC10	-5.70842	2.34399			ZC3H14	-4.70842	2.327
NEK9	-5.70842	2.34399			CCAR1	-4.7403	1.32264
THOC2	-5.70842	2.34399			CNN3	-4.7403	1.32264
AP3M1	-5.72445	2.2105			MASTL	-4.7403	1.32264
MED14	-5.72445	2.2105			LRRFIP1	-4.7403	1.32264
ZC3H11A	-5.72445	2.2105			MED4	-4.7403	1.32264
LIN54	-5.7403	1.3382			POP1	-4.7403	1.32264
GTF2I	-5.80149	1.80375			PRCC	-4.7403	1.32264
TOX4	-5.83141	1.68583			SMARCA4	-4.7403	1.32264
PHF3	-5.88892	1.51423			UBAP2	-4.7403	1.32264
BACH1	-5.90308	2.62239			BIRC6	-4.88892	1.49989
PRPF3	-5.90308	2.62239			CACYBP	-4.88892	1.49989
RBBP6	-5.90308	2.62239			ADAR	-4.88892	1.49989
ZC3H18	-5.93098	1.40785			HDAC3	-4.88892	1.49989
WTAP	-5.98473	1.98865			KPNA4	-4.88892	1.49989
NSFL1C	-5.99798	3.44689			MTA3	-4.88892	1.49989
INTS12	-6.01111	1.73431			TCERG1	-4.88892	1.49989
MED12	-6.08702	2.21418			NT5C2	-4.91709	2.19796
DDX42	-6.15914	3.19851			ANKRD17	-4.91709	2.19796
IGF2R	-6.17088	1.77466			EXOSC7	-4.91709	2.19796
WAPL	-6.23902	2.21546			CAMK2G	-4.91709	2.19796
ADNP	-6.31472	1.8088			LIMS1	-4.91709	2.19796
TAB1	-6.31472	1.8088			PAK2	-4.91709	2.19796
PPM1G	-6.4358	2.92802			PLEKHA5	-4.91709	2.19796
SDC4	5.76095	1.17877			PPP6R1	-4.91709	2.19796
CTGF	5.53193	0.743411			RBM27	-4.91709	2.19796
DARS	5.27021	1.26243			RPA1	-4.91709	2.19796
AGRN	5.22434	0.63425			TAB2	-4.91709	2.19796
TRAPPC10	5.18823	0.973925			TBC1D5	-4.91709	2.19796
MX2	5.01523	0.374019			GTF3C5	-4.91709	2.19796
TUBB1	5.01523	0.374019			UBE2M	-4.91709	2.19796
GPC6	4.97983	1.23882			CD2BP2	-5.07457	2.91036
PLOD3	4.89276	0.980659			CSRP1	-5.07457	2.91036
MARS	4.82577	0.374019			FAM91A1	-5.07457	2.91036
ECPAS	4.68525	1.25175			RBM25	-5.07457	2.91036
CRISPLD2	4.645	0.374019			TAF5	-5.07457	2.91036
IMMT	4.50283	1.07114			ALYREF	-5.07457	2.91036
PAWR	4.50283	1.07114			WASHC4	-5.07457	2.91036
EPPK1	4.33026	0.374019			FIP1L1	-5.09937	1.45462
PSMD12	4.03736	0.374019			MTREX	-5.09937	1.45462
SIPA1L1	4.03736	0.374019			RIC8A	-5.09937	1.45462
TLN2	4.03736	0.374019			STIM1	-5.09937	1.45462
AIMP1	3.6369	0.374019			NOLC1	-5.21653	1.79598
DHRS2	3.6369	0.374019			AKAP2	-5.23902	2.20384
FARP1	3.6369	0.374019			EPS15L1	-5.23902	2.20384
GNG12	3.6369	0.374019			EXOSC9	-5.23902	2.20384
CAMK2D	3.6369	0.374019			FKBP15	-5.23902	2.20384
KEAP1	3.6369	0.374019			PPP4R3A	-5.23902	2.20384
PFKM	3.6369	0.374019			TP53	-5.23902	2.20384
RPS5	3.6369	0.374019			GATAD2B	-5.23902	2.20384
S100A11	3.6369	0.374019			PXN	-5.23902	2.20384
SIPA1L3	3.6369	0.374019			PIK3R4	-5.23902	2.20384
WDR26	3.6369	0.374019			PTPN12	-5.23902	2.20384
SLC25A31	3.36568	0.374019			WARS	-5.34577	1.4044
ASCC1	3.36568	0.374019			AGO3	-5.36634	3.70836
CASP3	3.36568	0.374019			CDK9	-5.36634	3.70836
CPQ	3.36568	0.374019			CPSF6	-5.36634	3.70836
CCDC170	3.36568	0.374019			ERCC5	-5.36634	3.70836
DYNC1LI2	3.36568	0.374019			RIF1	-5.36634	3.70836
EPB41L3	3.36568	0.374019			SH3PXD2B	-5.36634	3.70836
FGF2	3.36568	0.374019			RBM15	-5.38664	1.5517
GNAT3	3.36568	0.374019			COPB2	-5.48334	2.07279
HAUS4	3.36568	0.374019			NASP	-5.48334	2.07279
OCRL	3.36568	0.374019			RTN4	-5.48334	2.07279
PSMA6	3.36568	0.374019			WDR82	-5.48334	2.07279
RPL13AP3	3.36568	0.374019			YTHDF1	-5.48334	2.07279
NAPG	3.36568	0.374019			AGO2	-5.50206	2.20773
SRSF11	3.36568	0.374019			CPSF2	-5.50206	2.20773
TMEM263	3.36568	0.374019			DIP2B	-5.50206	2.20773
WDR91	3.36568	0.374019			GATAD2A	-5.50206	2.20773
WNK1	3.36568	0.374019			SCFD1	-5.50206	2.20773
SFN	3.08064	0.374019			HDAC1	-5.60892	6.71154
SPATA5	3.08064	0.374019			PLA2G4A	-5.60892	6.71154
ARFGAP1	3.08064	0.374019			PCNP	-5.60892	6.71154
CD59	3.08064	0.374019			SH3KBP1	-5.60892	6.71154
CENPE	3.08064	0.374019			SLK	-5.60892	6.71154
CHMP4B	3.08064	0.374019			TTF2	-5.60892	6.71154
CORO2B	3.08064	0.374019			ASAP1	-5.62609	1.62641
SPECC1	3.08064	0.374019			TAF6	-5.62609	1.62641
DCTN1	3.08064	0.374019			HSPA4	-5.69221	1.35548
DNAJA3	3.08064	0.374019			TAF6L	-5.69221	1.35548
DOCK6	3.08064	0.374019			CHORDC1	-5.70842	2.34399
DNAH12	3.08064	0.374019			DNMBP	-5.70842	2.34399
DNM2	3.08064	0.374019			EXOSC10	-5.70842	2.34399
EIF2AK2	3.08064	0.374019			NEK9	-5.70842	2.34399
EFCAB5	3.08064	0.374019			AP3M1	-5.72445	2.2105
ETF1	3.08064	0.374019			MADD	-5.72445	2.2105
FLOT2	3.08064	0.374019			MED14	-5.72445	2.2105
FUBP3	3.08064	0.374019			PRDX6	-5.72445	2.2105
HOOK1	3.08064	0.374019			PTPN23	-5.72445	2.2105
LDHB	3.08064	0.374019			ZC3H11A	-5.72445	2.2105
LGALS8	3.08064	0.374019			LIN54	-5.7403	1.3382
PPFIA1	3.08064	0.374019			KMT2A	-5.80149	1.80375
MAP11	3.08064	0.374019			NCOR2	-5.80149	1.80375
PDE4DIP	3.08064	0.374019			VASP	-5.80149	1.80375
PGAM1	3.08064	0.374019			ANLN	-5.81653	3.92245
PIP	3.08064	0.374019			PRMT1	-5.81653	3.92245
PIK3C3	3.08064	0.374019			CAMSAP2	-5.81653	3.92245
PSMD14	3.08064	0.374019			HDAC2	-5.81653	3.92245
SF3A2	3.08064	0.374019			RELA	-5.81653	3.92245
STK3	3.08064	0.374019			NUDT21	-5.83141	1.68583
SWAP70	3.08064	0.374019			TOX4	-5.83141	1.68583
TTN	3.08064	0.374019			ASCC3	-5.88892	1.51423
TRAPPC9	3.08064	0.374019			EIF3E	-5.88892	1.51423
TTK	3.08064	0.374019			CDC42BPB	-5.88892	1.51423
UBE2I	3.08064	0.374019			PHF3	-5.88892	1.51423
UBR4	3.08064	0.374019			BACH1	-5.90308	2.62239
UHRF1BP1	3.08064	0.374019			MTA1	-5.90308	2.62239
SLC17A8	3.08064	0.374019			PRPF3	-5.90308	2.62239
WASL	3.08064	0.374019			RBBP7	-5.90308	2.62239
ZNF622	3.08064	0.374019			CHAMP1	-5.91709	2.21257
GCN1	2.31517	0.605712			NAP1L4	-5.91709	2.21257
PHLDB2	2.23194	0.90679			RICTOR	-5.91709	2.21257
RBSN	2.07892	0.858552			ZC3H18	-5.93098	1.40785
AARSD1	1.99793	1.23904			WTAP	-5.98473	1.98865
GNB2	1.99185	0.688844			CAST	-5.99798	3.44689
CSNK2A2	1.94927	1.08417			ILK	-5.99798	3.44689
KLC1	1.83525	0.949359			NSFL1C	-5.99798	3.44689
HNRNPUL1	1.8169	0.749936			INTS12	-6.01111	1.73431
HSP90AA2P	1.78215	0.623679			TPR	-6.01111	1.73431
PSMD13	1.77533	0.879218			CAPRIN1	-6.07457	2.92352
RAB3GAP1	1.73133	0.769024			PRPF4	-6.07457	2.92352
PPP2CA	1.67472	0.512713			MED12	-6.08702	2.21418
RANBP9	1.67472	0.512713			DDX42	-6.15914	3.19851
NXN	1.60192	0.609955			PRPF6	-6.15914	3.19851
G6PD	1.54189	0.767007			SUGP2	-6.15914	3.19851
MYOF	1.54189	0.767007			IGF2R	-6.17088	1.77466
PSMC4	1.54189	0.767007			AAK1	-6.23902	2.21546
RPL35	1.48364	0.72426			PRRC2A	-6.23902	2.21546
SRP68	1.48364	0.72426			WAPL	-6.23902	2.21546
CLTC	1.48293	0.393523			ADNP	-6.31472	1.8088
MYO1C	1.45256	0.692369			NCKAP1	-6.35609	1.9465
MYLK	1.44957	0.227805			OGT	-6.36634	3.71908
NT5E	1.43945	0.499202			NCOR1	-6.41619	1.69582
CKAP5	1.41647	0.525905			CPSF1	-6.4358	2.92802
CAV1	1.39221	0.519331			PPM1G	-6.4358	2.92802
CNOT3	1.39221	0.519331			ERCC6L	-6.53846	1.80993
PGAM5	1.28284	0.571829			WDR11	-6.5475	2.724
HSPA6	1.26516	0.536053			ESYT1	-6.55648	2.84433
BTF3	1.25028	0.575974			TBL1XR1	-6.55648	2.84433
CSNK2B	1.25028	0.575974			KDM1A	-6.65117	1.92115
GNAS	1.25028	0.575974			NUP50	-6.70034	1.71672
SRP9	1.25028	0.575974			EHBP1	-6.77892	1.90537
TANC2	1.25028	0.575974			PSPC1	-6.81653	3.93026
IARS	1.22235	0.369793			NR3C1	-6.82399	2.2193
MOB4	1.18802	1.20996			NBN	-6.90308	2.62972
TGM2	1.13645	0.189762			ZNF638	-6.95131	3.72262
PSMD5	1.11999	0.364361			SSB	-6.9581	2.64731
STRN3	1.08649	1.25392			TMPO	-6.9581	2.64731
PSMC2	1.0673	1.09955			ATG2B	-6.99798	3.45376
EGFR	1.04951	0.363841			DIDO1	-7.08081	3.31336
MAGEB2	1.04058	0.437496			INTS1	-7.22782	3.27773
RFLNB	1.04058	0.437496			NUP153	-7.23343	3.11736
SNX18	1.04058	0.437496			PDLIM1	-7.31452	1.4953
TXN	1.04058	0.437496			WDHD1	-7.4974	2.88823
ATP2A2	0.989481	0.397848			SART3	-7.50189	1.45255
CAD	0.989481	0.397848			SMCHD1	-7.57412	2.43367
EIF3G	0.988422	0.596467			HCFC1	-7.60892	6.72506
AKAP12	0.964849	1.19869			MYH11	-8.59817	3.07599
PSMC5	0.915788	0.318017			YWHAB	5.42274	1.22633
VPS33B	0.911589	0.311412			YWHAE	5.25061	0.374019
RAE1	0.90976	0.565235			YWHAG	5.12374	1.28074
PLIN3	0.88762	1.04903			SFN	5.08711	0.374019
VPS45	0.88762	1.04903			YWHAQ	4.94624	1.06569
CAP1	0.880738	0.754757			YWHAZ	4.77274	0.374019
LRRFIP1	0.856616	1.18113			PPP2R5C	4.77274	0.374019
ARHGAP29	0.843168	1.29497			PPP2R1A	4.77274	0.374019
NACA	0.83564	0.744632			EPB41	4.77274	0.374019
SYNPO	0.830633	0.156297			NT5E	4.77048	0.374019
PSMD7	0.819063	1.20987			ABCD3	4.4574	0.374019
FAM129B	0.816514	0.140784			ABI2	4.05326	0.374019
PMF1	0.816514	0.140784			ACTL6A	4.05326	0.374019
SMC4	0.812976	0.360767			SLC25A6	4.05326	0.374019
SPTBN2	0.803916	0.130388			SLC25A31	4.05326	0.374019
TANC1	0.779078	0.759671			AFDN	4.05326	0.374019
EIF3K	0.77533	0.278447			SPATA5	4.05326	0.374019
ADD1	0.763299	0.606828			AFTPH	3.79667	0.374019
ATE1	0.735987	0.129814			AHSA1	3.79667	0.374019
COPG1	0.735987	0.129814			AIMP1	3.79667	0.374019
DNAJA1	0.735987	0.129814			AKAP12	3.79667	0.374019
PFKL	0.735987	0.129814			AKAP9	3.79667	0.374019
PFKP	0.735987	0.129814			ALMS1	3.79667	0.374019
RPS13	0.735987	0.129814			PRMT5	3.79667	0.374019
SRP54	0.735987	0.129814			PRMT7	3.79667	0.374019
SARS	0.712507	0.455956			ANKRD28	3.48986	0.374019
ABCD3	0.69788	0.243949			AP1M1	3.48986	0.374019
TRIP11	0.685552	0.216806			AP2M1	3.48986	0.374019
PSMD1	0.676234	0.403041			AP3D1	3.48986	0.374019
BCR	0.675782	0.778003			ANAPC1	3.48986	0.374019
CNOT1	0.661885	0.442838			ARF1	3.48986	0.374019
CGN	0.661872	0.32087			ARF6	3.48986	0.374019
EIF2S1	0.651833	0.352288			ARFGAP1	3.48986	0.374019
EIF3A	0.651302	1.08974			ARFGAP2	3.48986	0.374019
PSMD11	0.631593	0.344805			ARHGEF18	3.48986	0.374019
PPP2R1A	0.609239	0.121461			ACTR8	3.48986	0.374019
EIF5B	0.602286	0.579688			ASCC1	3.48986	0.374019
LSM12	0.585731	0.41495			ASCC2	3.48986	0.374019
IMPDH2	0.584049	0.100225			ATP1A1	3.48986	0.374019
THBS1	0.584049	0.100225			ATP2A2	3.48986	0.374019
VCL	0.584049	0.100225			ATP2A3	3.48986	0.374019
SPART	0.568799	0.276926			ATE1	3.48986	0.374019
EIF3F	0.558099	0.321986			ATP5F1B	3.48986	0.374019
RASAL2	0.556028	0.954224			BABAM1	3.48986	0.374019
TBC1D5	0.556028	0.954224			BABAM2	3.48986	0.374019
DHX36	0.526284	0.0925013			BANF1	3.48986	0.374019
KPNA2	0.525701	0.950986			BAP18	3.48986	0.374019
CAMK2G	0.525701	0.950986			BASP1	3.48986	0.374019
VPS13C	0.525701	0.950986			BCR	2.52472	0.765036
SRRM1	0.522895	0.340304			BCR	2.32701	0.974121
NEFH	0.521678	0.0862142			BOD1L1	2.13951	1.09353
UBA1	0.498685	0.0839936			BICD1	2.13046	0.286426
EPS15L1	0.497135	0.881506			BICD2	2.06296	1.03505
KIAA1217	0.478466	0.0805769			BLM	2.01312	0.847092
NUP62	0.475383	0.373314			BMS1	1.8443	0.925374
GIGYF2	0.473812	0.0814404			BPTF	1.7814	0.648707
MTDH	0.468723	0.410206			BRIX1	1.77658	0.530447
PSMC3	0.468723	0.410206			BTF3L4	1.72447	0.845209
RAPGEF6	0.464771	0.0832226			BTF3	1.72447	0.845209
AP3D1	0.453173	0.279226			BUB3	1.72447	0.845209
FASN	0.448401	0.711763			C1QBP	1.70068	0.787238
TNKS1BP1	0.446121	0.763345			MTHFD1	1.69192	0.853441
EIF3L	0.443731	0.462692			CC2D1A	1.69192	0.853441
MYL1	0.436399	0.0699033			CHAF1A	1.69192	0.853441
AHSA1	0.434895	1.19057			CHAF1B	1.55649	0.239056
LARP1	0.434895	1.19057			CAMSAP1	1.55649	0.239056
PYM1	0.434895	1.19057			CAND1	1.55649	0.239056
ZNF185	0.424995	0.336134			CAP1	1.48221	0.708876
TUBB6	0.41938	0.396041			CARD11	1.46968	0.953135
PRPF19	0.41713	1.21279			CDKN2AIP	1.46331	0.229299
RPLP1	0.410891	0.481803			CASP3	1.45498	0.503013
PRDX6	0.407866	1.2363			CPQ	1.42925	0.66957
PSMC1	0.407866	1.2363			CBX1	1.34679	0.214045
RPS20	0.398557	0.815022			CBX5	1.27194	0.491645
FARSB	0.398557	0.815022			CCDC170	1.15235	0.191883
TMOD1	0.390706	0.249885			CCDC22	1.03401	0.91785
RPS4X	0.385296	0.976156			CCNC	1.0141	0.39415
SLC25A6	0.381292	0.314289			CCNT1	1.00408	0.166304
EIF3D	0.370404	0.475656			CD59	1.00408	0.166304
FHL2	0.368229	0.80492			CDC16	0.997661	1.29477
EIF3C	0.298231	0.577986			CDC23	0.970169	0.155756
EIF5	0.286297	0.20397			CDC27	0.92095	0.151668
RPL38	0.286297	0.20397			CDK13	0.91091	0.152596
SMC2	0.283271	0.144402			CDK6	0.895759	0.155187
AFDN	0.279609	0.0933155			CDV3	0.895759	0.155187
CAMSAP1	0.275503	0.336379			CEBPZ	0.830218	1.20573
EIF3M	0.27141	0.249736			CENPE	0.746783	0.485013
DVL1	0.270514	0.0858389			CENPV	0.74312	0.957568
SPAG9	0.261141	0.192248			CHD1	0.729713	0.478756
PIH1D1	0.261141	0.192248			CHD7	0.696759	0.117703
TXLNG	0.259661	0.0437279			CHD8	0.686057	0.119649
ALMS1	0.255069	0.0446167			CHMP4B	0.686057	0.119649
CDC23	0.255069	0.0446167			CHMP5	0.686057	0.119649
GPRIN1	0.255069	0.0446167			CIRBP	0.675733	1.04579
ORC3	0.255069	0.0446167			CKAP5	0.675733	1.04579
RALGAPB	0.255069	0.0446167			CLTC	0.635384	0.8421
LPP	0.252996	0.139441			CLIC1	0.632868	0.122943
TOP1	0.242191	0.748379			CLMN	0.62168	0.556649
KIF21B	0.241655	0.141427			NCAPH	0.609049	0.101269
USP47	0.241655	0.141427			CNN2	0.599949	0.1029
DVL2	0.239913	0.429129			CNOT1	0.588955	0.10501
PCBP3	0.2341	0.458843			CNOT3	0.588955	0.10501
ARHGEF2	0.2341	0.458843			CNOT9	0.588955	0.10501
ARHGEF7	0.2341	0.458843			COL1A2	0.588955	0.10501
DHX57	0.2341	0.458843			COL6A2	0.588955	0.10501
EEF1B2	0.2341	0.458843			COPB1	0.588955	0.10501
HMGA2	0.2341	0.458843			ARCN1	0.588955	0.10501
RAB10	0.2341	0.458843			COPG1	0.575773	1.17281
TAF15	0.2341	0.458843			COPG2	0.54841	0.983652
SYNJ2	0.224463	0.203411			CORO2B	0.500263	0.818687
RPL6	0.214569	0.796116			CPSF4	0.493462	0.628437
RNF219	0.213954	0.678567			CRYBG3	0.469371	0.83215
EIF4G1	0.212871	0.332579			CRISPLD2	0.418197	0.436672
YBX3	0.208872	0.549496			CROCC	0.407458	0.205145
PRKAR2A	0.196949	0.770219			CSNK2B	0.407458	0.205145
COPB1	0.195648	0.187596			GPS1	0.399193	0.599774
MAP1B	0.187413	0.250527			COPS4	0.386488	0.22132
DVL3	0.18454	0.862247			CTNND1	0.385799	0.0654177
HIST1H2AA	0.183582	0.0311184			CUL3	0.385799	0.0654177
RAP1B	0.183582	0.0311184			CUL4B	0.385799	0.0654177
RRP12	0.183582	0.0311184			CXorf67	0.379252	0.0666835
RPS17	0.183582	0.0311184			CYFIP1	0.379252	0.0666835
ATP5F1B	0.17973	0.0318835			CYR61	0.376299	0.590118
BANF1	0.17973	0.0318835			SPECC1	0.358323	0.631541
BTF3L4	0.17973	0.0318835			CZIB	0.348176	0.316532
MTHFD1	0.17973	0.0318835			DAB2IP	0.343354	0.0588467
CNOT9	0.17973	0.0318835			DYNC1LI2	0.342944	0.416717
COPG2	0.17973	0.0318835			DCD	0.335949	0.449125
CUL4B	0.17973	0.0318835			DCTN1	0.331657	0.311827
DCD	0.17973	0.0318835			DDX41	0.288868	0.373952
EIF2A	0.17973	0.0318835			DDX55	0.278272	0.282432
EIF6	0.17973	0.0318835			DSTN	0.272903	0.270118
IPO9	0.17973	0.0318835			DHRS2	0.270687	0.057651
MCM5	0.17973	0.0318835			DHX30	0.270687	0.057651
OXSR1	0.17973	0.0318835			DHX36	0.242902	0.850086
PLRG1	0.17973	0.0318835			DHX57	0.240869	0.0518345
PURB	0.17973	0.0318835			DIS3L	0.20147	0.0334368
CTPS1	0.17973	0.0318835			DICER1	0.20053	0.0328256
POLR1C	0.17973	0.0318835			DMAP1	0.192358	0.493861
SNAP23	0.17973	0.0318835			DNAJA1	0.179812	0.393983
SRSF10	0.17973	0.0318835			DNAJB1	0.17901	0.107814
THOC6	0.17973	0.0318835			DNAJB4	0.174149	0.391514
TMOD2	0.17973	0.0318835			DNAJB6	0.172822	0.0424868
SEPT2	0.161983	0.373481			DOCK6	0.160735	0.33711
STAU2	0.158724	0.140217			POLD1	0.147696	0.0322811
DPYSL2	0.152031	0.167623			POLD2	0.142263	0.149869
ZC3HAV1	0.147106	0.220779			POLD3	0.129204	0.0214879
PPP1CB	0.138812	0.103389			POLA1	0.128457	0.109063
CYR61	0.121168	0.113243			DPYSL2	0.128457	0.109063
BICD2	0.118277	0.261877			DRG1	0.0907705	0.161357
SEPT6	0.106778	0.247019			DSN1	0.0907705	0.161357
AP2M1	0.0864871	0.104086			DVL1	0.0907705	0.161357
ANKHD1	0.0769093	0.0388575			DVL2	0.0758566	0.0121331
RPS26	0.0766285	0.166462			DVL3	0.0722902	0.0628091
PRKACA	0.0764504	0.184588			DNAH12	0.0646931	0.0682285
RPL32	0.0641753	0.115951			DYNLL1	0.0504214	0.0697368
DHX29	0.0577488	0.376224			DNM2	0.0365499	0.0060873
HNRNPF	0.0561597	0.0664921			EIF2AK2	0.0365499	0.0060873
MACF1	0.0442535	0.0283557			EPB41L2	0.0365499	0.0060873
ERBIN	0.033331	0.0656353			EPB41L3	0.0205096	0.0603657
SLMAP	0.0311916	0.0271249			ECPAS	0.00727305	0.00386293
EIF4E	0.0277389	0.0501934			EEF1B2	0	0
IST1	0.0277389	0.0501934			EEF1D	0	0
RPL21	0.0277389	0.0501934			EEF1G	0	0
G3BP2	0.0198581	0.0515119			EFCAB5	0	0
EXOSC6	0.0194893	0.0134537			EGFR	0	0
NUDT5	0.0100323	0.00227608			EHD4	0	0
PAICS	0.000711926	0.000542			EHMT2	0	0
YWHAG	0	0			EIF2A	0	0
ATP1A1	0	0			EIF3A	0	0
CAND1	0	0			EIF3B	0	0
CAVIN3	0	0			EIF3C	0	0
COL1A2	0	0			EIF3F	0	0
COL6A2	0	0			EIF3G	0	0
CROCC	0	0			EIF3H	0	0
CASK	0	0			EIF3I	0	0
CUL3	0	0			EIF3J	0	0
DNAJB6	0	0			EIF3K	0	0
EHD4	0	0			EIF3L	0	0
EPHA2	0	0			ELOC	0	0
ST13	0	0			EPHA2	0	0
FGFR1OP2	0	0			EPS15	0	0
GLIPR2	0	0			ETF1	0	0
GSN	0	0			GSPT1	0	0
KHDRBS2	0	0			EXOSC2	0	0
KIF26B	0	0			EXOSC3	0	0
KIF2A	0	0			EXOSC5	0	0
LIMCH1	0	0			EXOSC6	0	0
LZTS1	0	0			ST13	0	0
PTBP3	0	0			FAM114A2	0	0
RABL6	0	0			FAM120A	0	0
MRPS36	0	0			FAM83H	0	0
SIKE1	0	0			FARP1	0	0
SERPINB12	0	0			FASN	0	0
SPTBN5	0	0			FGF2	0	0
SRSF9	0	0			FGFR1OP2	0	0
STRIP2	0	0			FHL1	0	0
QARS	0	0			FHL2	0	0
TBL3	0	0			FILIP1L	0	0
TNPO1	0	0			FLOT2	0	0
MID1	0	0			FNBP4	0	0
UTP18	0	0			FOXK1	0	0
ASCC3	-0.00306886	0.00176385			FUBP1	0	0
SMARCA4	-0.00414673	0.00366911			FUBP3	0	0
ARCN1	-0.012004	0.22745			FXR2	0	0
ARHGEF7	-0.0125001	0.00279818			G6PD	0	0
PPP1CA	-0.0157111	0.0120332			MCM3AP	0	0
FAM114A2	-0.0215749	0.0165842			GLIPR2	0	0
CLINT1	-0.0231669	0.0205922			GAR1	0	0
STIP1	-0.0231669	0.0205922			GATAD1	0	0
RPL12	-0.0265194	0.12401			GNB1	0	0
ASCC2	-0.0299723	0.00513828			GNG12	0	0
GOLGA2	-0.0299723	0.00513828			GCN1	0	0
ARHGAP31	-0.0299723	0.00513828			GSN	0	0
TBL2	-0.0299723	0.00513828			GFPT1	0	0
RPS24	-0.0414153	0.045612			GIGYF2	0	0
NUFIP2	-0.0582843	0.0913543			GID8	0	0
SRP14	-0.0592616	0.112109			GIT2	0	0
ADD2	-0.0653341	0.0929965			GNAS	0	0
CHAF1B	-0.0653341	0.0929965			GNPDA1	0	0
VASP	-0.0653343	0.0929967			GOLGA2	0	0
HDLBP	-0.0710014	0.0567144			GOLGA4	0	0
DYNLL1	-0.0822858	0.112518			GOLGA5	0	0
WDCP	-0.0822858	0.112518			GPC1	0	0
PSMD3	-0.0959885	0.050679			GPKOW	0	0
EIF4G3	-0.098475	0.188224			GPN1	0	0
RRBP1	-0.0993598	0.164434			GPATCH8	0	0
CCT6B	-0.103344	0.126584			CCDC88A	0	0
SCRIB	-0.10872	0.0634223			GPRIN1	0	0
REPS1	-0.109976	0.0842737			GTF2I	0	0
U2AF2	-0.113891	0.026142			HIST1H1B	0	0
PALLD	-0.118767	0.249791			HIST1H2AA	0	0
EIF3I	-0.131166	0.0880759			PDAP1	-9.80298e-06	4.53e-06
ZYX	-0.135801	0.353795			HAUS4	-0.00635502	0.00685909
DNAJB1	-0.137614	0.683797			HAUS5	-0.0123691	0.0147998
STMN1	-0.139308	0.190916			HDGFL2	-0.0592931	0.0788173
RTN4	-0.14564	0.157638			HERC2	-0.065871	0.185256
RPL17	-0.148308	0.652316			HMGB1P1	-0.083381	0.0627893
SEC16A	-0.159399	0.0692478			HMGA2	-0.0919033	0.11005
PRKACB	-0.162413	0.19937			HNRNPUL1	-0.103092	0.0581692
RPL18A	-0.17363	0.160321			HNRNPF	-0.116178	0.0269954
FARSA	-0.179165	0.0447861			HOOK1	-0.120425	0.0296141
PLEKHA5	-0.180937	0.366975			HP1BP3	-0.120425	0.0296141
SEP11	-0.182085	0.181357			HSPH1	-0.120425	0.0296141
G3BP1	-0.182647	0.666149			HSP90AA2P	-0.121683	0.20863
SEPT7	-0.18496	0.451501			HSPA6	-0.128325	0.102499
ATXN2L	-0.189923	0.170701			IBTK	-0.155962	0.103669
RPL5	-0.196223	0.705802			IFI16	-0.166766	0.136735
CTNND1	-0.197707	0.618546			EIF2S1	-0.1776	0.0300149
MRE11	-0.198128	0.548612			EIF2S2	-0.216201	0.233326
AP2B1	-0.201893	0.32667			IGF2BP2	-0.216799	0.249807
EIF4G2	-0.202332	0.701662			EIF5B	-0.222029	0.178693
ARF6	-0.21139	0.0945979			EIF4A3	-0.228855	0.142707
RANBP9	-0.211979	0.14873			EIF4E	-0.231155	0.148301
IQGAP1	-0.214897	0.0361194			EIF4G1	-0.301822	0.0799805
WASHC5	-0.242622	0.128894			EIF4G3	-0.301822	0.0799805
DBNL	-0.245334	0.777309			EIF5	-0.328887	0.0859878
NCAPH	-0.245725	0.19652			EIF5A	-0.332242	0.237158
AP2A2	-0.247712	0.215627			EIF6	-0.342061	0.950204
EIF3E	-0.264719	0.255904			IFT74	-0.361929	0.0619366
RPL13A	-0.26927	0.70614			IFT81	-0.378807	0.51231
SH3KBP1	-0.271227	0.363165			NFKBIE	-0.38831	1.28892
SLK	-0.271227	0.363165			ILKAP	-0.410814	0.912852
GIT1	-0.280198	0.0766586			KPNA2	-0.411106	0.111532
CSNK1A1	-0.280198	0.0766586			KPNA1	-0.413759	0.531826
SERBP1	-0.281343	0.185083			IMPDH2	-0.41986	0.122381
AP2A1	-0.284766	0.672184			IPO7	-0.42723	0.128935
SEP10	-0.289402	0.0776365			IPO9	-0.42723	0.128935
RUVBL2	-0.289874	0.441811			IQGAP1	-0.42723	0.128935
RBBP4	-0.29346	0.17827			ITSN2	-0.42723	0.128935
NES	-0.301784	0.0519151			SPAG9	-0.42723	0.128935
USP8	-0.301784	0.0519151			KIAA1522	-0.444671	0.461671
CYFIP1	-0.304166	0.386192			PRKAR2B	-0.448793	0.132663
SEPT9	-0.319249	0.486388			PRKACA	-0.450225	0.273061
TAGLN2	-0.330548	0.201448			PRKACB	-0.458628	0.597545
GIT2	-0.334044	0.0872159			CAMK2D	-0.458628	0.597545
PRMT5	-0.346259	0.2813			KDM5A	-0.463198	0.492503
PICALM	-0.350862	0.710525			KEAP1	-0.463198	0.492503
POLR2E	-0.350862	0.710525			KHDRBS1	-0.467812	0.455891
KTN1	-0.361467	0.656399			KHDRBS2	-0.469762	0.858968
RPAP3	-0.368407	0.212796			KIF13A	-0.481739	1.09231
PSMD4	-0.372675	0.0656779			KIF21B	-0.483778	1.29176
SEPT8	-0.373774	0.571986			KIF26B	-0.518129	0.331798
EIF3H	-0.386096	0.300581			KIF2A	-0.52134	0.839813
MAP1A	-0.386903	0.441969			KIF4A	-0.527058	0.47186
PACS1	-0.387589	0.206119			KIF5A	-0.537095	0.514407
RTCB	-0.414114	0.360608			KIF5C	-0.544172	1.16226
ANKRD17	-0.414269	0.395889			KLC1	-0.580503	0.162558
UBE2M	-0.414269	0.395889			KNL1	-0.600712	0.733092
EPB41L2	-0.419139	0.827044			KNOP1	-0.600739	1.04102
TTF2	-0.420695	0.366602			RPS6KA1	-0.600769	1.052
FXR2	-0.427911	0.295283			KTN1	-0.610807	1.2096
FAM91A1	-0.429568	0.123345			LACTB	-0.623701	0.871065
MOV10	-0.440354	0.569084			LARP4B	-0.623701	0.871065
CACYBP	-0.446127	0.527475			LUC7L3	-0.632741	1.2948
TRIM25	-0.447737	0.409664			LDHB	-0.646195	1.12652
MAP4	-0.449931	0.67298			LGALS8	-0.6498	0.982713
RTRAF	-0.453002	0.312873			GLO1	-0.662683	0.710397
TPD52L2	-0.468999	0.850117			LIMCH1	-0.675388	1.11825
EIF2S2	-0.474299	0.936023			PPFIA1	-0.693075	0.227266
TJP2	-0.47807	1.08828			LMO7	-0.696818	0.403998
IPO7	-0.478364	0.560387			LPP	-0.718236	0.1843
HNRNPM	-0.495739	0.952026			LRRC59	-0.726664	0.255041
AAK1	-0.502865	0.958454			LRWD1	-0.726664	0.255041
RPS6KA1	-0.511605	0.85993			LSM2	-0.753187	0.713301
WASHC2A	-0.511605	0.85993			LSM3	-0.771306	0.250922
DICER1	-0.517318	0.200294			LSM8	-0.771306	0.250922
RPLP2	-0.51974	0.312966			LTV1	-0.771306	0.250922
MCM7	-0.526798	0.089623			LYAR	-0.771306	0.250922
RPL36	-0.546507	0.35344			LYPLA2	-0.793808	0.849047
AGFG1	-0.551413	0.180543			MTDH	-0.793808	0.849047
BCAS3	-0.551413	0.180543			MAP3K7	-0.793808	0.849047
H1FX	-0.551413	0.180543			MAP11	-0.823809	1.09805
HAUS6	-0.551413	0.180543			MACF1	-0.834366	1.06385
PCMT1	-0.551413	0.180543			MAGEB2	-0.835658	0.29121
SMARCE1	-0.551413	0.180543			MAGEC2	-0.847619	0.647252
YKT6	-0.551413	0.180543			MAP1B	-0.86383	0.319493
FKBP15	-0.553771	0.662487			MAPRE1	-0.917545	0.649492
PPP6C	-0.557224	1.09406			MYBBP1A	-0.918924	1.143
CNN2	-0.559179	0.484546			MCM3	-0.929238	0.333831
KHDRBS1	-0.566615	0.176945			MCM5	-0.953354	0.353018
ANKRD28	-0.570277	0.399655			MCM7	-1.07598	0.693254
RPL34	-0.579632	0.186545			MDC1	-1.09225	0.425414
CBX5	-0.586825	0.103154			MED1	-1.09225	0.425414
WASHC2C	-0.588882	0.755016			MED11	-1.09228	1.08426
CNN3	-0.589109	0.552778			MED15	-1.12043	0.469465
STIM1	-0.59654	0.470437			MED16	-1.12832	1.20079
UPF1	-0.603855	0.20461			MED17	-1.16326	0.476979
YWHAZ	-0.609608	0.61285			MED23	-1.17944	1.17115
HSPA4	-0.618061	0.377233			MED24	-1.18576	0.503076
LMO7	-0.620921	0.289026			MED27	-1.18576	0.503076
ABCE1	-0.63015	0.854017			MED7	-1.18595	0.388498
ASAP1	-0.646265	0.619751			MED8	-1.21428	1.16561
HSPH1	-0.667006	0.624993			MED9	-1.21855	0.541492
COPE	-0.671054	0.225591			MGA	-1.22694	1.22207
BCAS2	-0.671054	0.225591			IMMT	-1.23236	1.23659
ACTL6A	-0.681094	0.89555			NIFK	-1.25266	0.465763
EIF5A	-0.688307	0.870383			MOV10	-1.2818	0.703674
NUDC	-0.693349	1.08231			MPDZ	-1.29065	0.7318
RBBP7	-0.701384	0.647956			MPP5	-1.3027	0.533815
ARGLU1	-0.702558	0.120461			CDC42BPA	-1.3027	0.533815
CDV3	-0.702558	0.120461			MRTFB	-1.31308	0.593249
FILIP1L	-0.702558	0.120461			MTA2	-1.33492	1.13071
HDAC2	-0.703341	1.27462			MX2	-1.35441	1.08269
NAV1	-0.706641	0.356763			MYL1	-1.39906	0.601249
CAST	-0.727764	0.952851			MYLK	-1.42723	0.672913
USP10	-0.736197	0.75291			MYO1A	-1.42723	0.672913
WASF2	-0.737727	0.781665			MYO1C	-1.44879	0.668871
DHX30	-0.744621	0.873385			MYO1E	-1.48631	0.424916
ARFGAP2	-0.757655	0.961251			MYO5B	-1.52372	0.963655
RPL35A	-0.769106	0.255671			MYO9B	-1.53379	0.416746
YWHAB	-0.771154	0.13382			MYOF	-1.56968	0.774092
LUC7L3	-0.771154	0.13382			PDE4DIP	-1.5847	0.793349
SART1	-0.773849	0.913893			NAT10	-1.5847	0.793349
TRIO	-0.780158	0.312318			NAV1	-1.60998	0.552884
TWF2	-0.783109	0.131704			NCBP1	-1.68989	0.813908
NCKAP1	-0.786981	0.989053			NME2	-1.70381	0.598607
ESYT1	-0.795528	0.938747			NELFA	-1.70539	0.844449
DNM1	-0.836454	0.326449			NES	-1.77042	0.892484
EXOSC4	-0.836454	0.326449			NEFH	-1.77131	0.687643
GLO1	-0.836454	0.326449			NFKB1	-1.79312	0.504148
MCRIP1	-0.836454	0.326449			NFRKB	-1.84981	0.949308
PURA	-0.836454	0.326449			RASAL2	-1.89677	0.878557
RNF2	-0.836454	0.326449			FAM129B	-1.91135	1.19541
CD3EAP	-0.836454	0.326449			NIPBL	-1.91175	0.988494
S100A10	-0.836454	0.326449			NOL10	-1.92916	0.98284
TSR1	-0.836454	0.326449			NAP1L1	-1.93146	0.961931
ABI1	-0.850847	0.319801			NSL1	-1.94471	1.02599
SPATS2L	-0.850847	0.319801			NSRP1	-2.00874	0.948213
MAPRE1	-0.857732	0.441698			NUP107	-2.04892	0.621895
SH3PXD2B	-0.863519	0.953742			NUP133	-2.10168	0.997588
BASP1	-0.86516	0.327569			NUMA1	-2.13623	1.0193
RDX	-0.86516	0.327569			NUP62	-2.1532	0.774706
PDLIM1	-0.87173	0.855691			NUP98	-2.18595	0.697464
BICD1	-0.895489	0.306519			NXN	-2.18806	1.12365
PUM1	-0.895489	0.306519			OCRL	-2.19687	0.993416
SUGT1	-0.895489	0.306519			OGA	-2.21855	1.20197
XRN1	-0.895489	0.306519			ORC3	-2.21855	1.20197
PTPN23	-0.939121	0.751686			OXSR1	-2.24012	1.19373
SRPRA	-0.973977	0.344142			PABPN1	-2.26534	1.08321
MYH11	-0.987014	0.368278			PACS1	-2.31163	1.15974
EXOSC2	-0.999231	1.01438			SERBP1	-2.33337	1.0692
NAP1L1	-1.02317	1.19807			PALLD	-2.38587	0.959792
ALYREF	-1.0372	0.420165			PALMD	-2.44111	1.05005
WASHC4	-1.0372	0.420165			PABPC1L	-2.51805	1.25051
TNS3	-1.07315	0.871643			PARD3	-2.64549	1.14078
TPR	-1.07415	1.20965			PARVA	-2.90091	0.374019
POLR2B	-1.08305	0.180599			PAWR	-2.90091	0.374019
PDCD11	-1.08305	0.180599			PCBP3	-2.90091	0.374019
PCNP	-1.1061	1.21652			PCF11	-2.90091	0.374019
BUB3	-1.10998	0.715287			PCLO	-2.90091	0.374019
COPB2	-1.13286	0.462985			PDLIM5	-2.90091	0.374019
ENAH	-1.13589	0.489329			PDS5A	-2.90091	0.374019
EXOSC8	-1.13589	0.489329			PFDN2	-2.90091	0.374019
LRRC59	-1.13589	0.489329			PFKL	-2.90091	0.374019
NCBP1	-1.13589	0.489329			PFKM	-2.90091	0.374019
KLC1	-1.16082	0.322601			PFKP	-2.90091	0.374019
ERCC6L	-1.16817	0.876021			PGAM1	-2.90091	0.374019
LTV1	-1.18053	0.442793			PGAM1	-2.90091	0.374019
CAPRIN1	-1.1818	1.16858			PHB2	-2.90091	0.374019
EPS15	-1.19841	0.890255			PHF12	-2.90091	0.374019
PIK3R4	-1.20166	0.51314			PHLDB2	-2.90091	0.374019
CDC42BPA	-1.20852	0.369452			PHRF1	-2.90091	0.374019
YWHAQ	-1.25203	0.515752			PIAS2	-2.90091	0.374019
MYBBP1A	-1.25316	0.843094			PIH1D1	-2.90091	0.374019
NCOR1	-1.265	1.22711			PIP	-2.90091	0.374019
TCOF1	-1.30012	1.04454			FAM192A	-2.90091	0.374019
KIF4A	-1.3084	0.524832			PIK3C3	-2.90091	0.374019
SRPRB	-1.31013	0.436786			ZMYND8	-2.90091	0.374019
PPP6R3	-1.31318	0.813076			PLIN3	-2.90091	0.374019
VCP	-1.32533	0.430503			PLOD3	-2.90091	0.374019
NUDT21	-1.32858	1.07736			PLRG1	-2.90091	0.374019
NAT10	-1.33937	0.213453			PMF1	-2.90091	0.374019
NBN	-1.34262	0.823267			PML	-2.90091	0.374019
MED4	-1.37462	0.563237			POP7	-2.90091	0.374019
EPB41	-1.38373	0.543139			PPP1CA	-2.90091	0.374019
PUF60	-1.38373	0.543139			PPP1CB	-2.90091	0.374019
INPPL1	-1.38373	0.543139			PPP1R10	-2.90091	0.374019
MADD	-1.39419	0.627473			PPP2CA	-2.90091	0.374019
DNM1L	-1.42142	0.688115			PPP6R3	-2.90091	0.374019
EML4	-1.42142	0.688115			PPIH	-2.90091	0.374019
ERH	-1.42142	0.688115			PPIL4	-2.90091	0.374019
RNPS1	-1.42142	0.688115			PPP1R18	-2.90091	0.374019
SUPT20H	-1.42142	0.688115			PRRC2B	-2.90091	0.374019
DIS3L	-1.44249	1.24687			PFN1	-2.90091	0.374019
CAMSAP2	-1.48627	0.702054			PRPF19	-2.90091	0.374019
CC2D1A	-1.55141	0.760001			PRPF31	-2.90091	0.374019
NAP1L4	-1.56662	0.738233			PSMC6	-2.90091	0.374019
TPD52	-1.57905	0.56794			PSMC1	-2.90091	0.374019
PARVA	-1.57963	0.73787			PSMC3	-2.90091	0.374019
RIF1	-1.5912	1.27598			PSMC4	-2.90091	0.374019
DDX23	-1.62778	0.832035			PSMC2	-2.90091	0.374019
VIPAS39	-1.62778	0.832035			PSMC5	-2.90091	0.374019
NARS	-1.62778	0.832035			PSMA6	-2.90091	0.374019
THRAP3	-1.65657	1.16063			PSMD11	-2.90091	0.374019
SNRNP70	-1.68365	0.666828			PSMD12	-2.90091	0.374019
CSRP1	-1.70888	0.885652			PSMD13	-2.90091	0.374019
ANLN	-1.77916	0.911966			PSMD14	-2.90091	0.374019
KPNA4	-1.80828	0.83689			PSIP1	-2.90091	0.374019
YWHAE	-1.83645	0.964467			PSMD2	-2.90091	0.374019
EXOSC7	-1.83645	0.964467			PSMD3	-2.90091	0.374019
LIMS1	-1.83645	0.964467			PSMD4	-2.90091	0.374019
EIF4A3	-1.86409	0.671318			PSMD5	-2.90091	0.374019
RPA1	-1.9429	0.992244			PSMD6	-2.90091	0.374019
C1QBP	-1.99393	1.10244			PSME3	-2.90091	0.374019
RICTOR	-2.00066	1.09657			PTBP3	-2.90091	0.374019
TAF6L	-2.05531	0.879481			PUF60	-2.90091	0.374019
NUP133	-2.11304	0.726467			PUM1	-2.90091	0.374019
NOLC1	-2.13589	1.08557			PUM3	-2.90091	0.374019
SCFD1	-2.13638	1.14215			GART	-2.90091	0.374019
AKAP2	-2.15838	1.17213			PAICS	-2.90091	0.374019
EXOSC9	-2.15838	1.17213			PURB	-2.90091	0.374019
PPP4R3A	-2.15838	1.17213			PUS7	-2.90091	0.374019
GATAD2B	-2.15838	1.17213			CAD	-2.90091	0.374019
NCOR2	-2.16459	1.07773			CTPS1	-2.90091	0.374019
PRPF6	-2.23201	1.22816			RPL13AP3	-2.90091	0.374019
TAF6	-2.26041	1.08221			R3HCC1L	-2.90091	0.374019
WARS	-2.26512	1.00039			RAB10	-2.90091	0.374019
SART3	-2.31366	1.22558			RABL6	-2.90091	0.374019
CDC42BPB	-2.52324	1.13795			RDX	-2.90091	0.374019
CRYBG3	-2.69086	0.622832			RAE1	-2.90091	0.374019
ANAPC1	-2.90091	0.374019			RANGAP1	-2.90091	0.374019
ATP2A3	-2.90091	0.374019			RANBP9	-2.90091	0.374019
BABAM1	-2.90091	0.374019			RANBP9	-2.90091	0.374019
BMS1	-2.90091	0.374019			RAP1B	-2.90091	0.374019
CHAF1A	-2.90091	0.374019			RAB3GAP1	-2.90091	0.374019
CENPV	-2.90091	0.374019			RBBP4	-2.90091	0.374019
CHMP5	-2.90091	0.374019			RBBP5	-2.90091	0.374019
CIRBP	-2.90091	0.374019			RAB3GAP2	-2.90091	0.374019
CLMN	-2.90091	0.374019			RBM10	-2.90091	0.374019
CXorf67	-2.90091	0.374019			RBM28	-2.90091	0.374019
CZIB	-2.90091	0.374019			RBSN	-2.90091	0.374019
POLD2	-2.90091	0.374019			TAF15	-2.90091	0.374019
POLA1	-2.90091	0.374019			RECQL	-2.90091	0.374019
FHL1	-2.90091	0.374019			UPF1	-2.90091	0.374019
FUBP1	-2.90091	0.374019			REPS1	-2.90091	0.374019
MCM3AP	-2.90091	0.374019			RPA2	-2.90091	0.374019
GAR1	-2.90091	0.374019			RPA3	-2.90091	0.374019
GATAD1	-2.90091	0.374019			RFC1	-2.90091	0.374019
GOLGA4	-2.90091	0.374019			RAB11FIP5	-2.90091	0.374019
GPATCH8	-2.90091	0.374019			RFLNA	-2.90091	0.374019
HIST1H1B	-2.90091	0.374019			RFLNB	-2.90091	0.374019
HDGFL2	-2.90091	0.374019			RALGAPA1	-2.90091	0.374019
HMGB1P1	-2.90091	0.374019			ARHGAP29	-2.90091	0.374019
HP1BP3	-2.90091	0.374019			ARHGAP31	-2.90091	0.374019
IBTK	-2.90091	0.374019			RPL18A	-2.90091	0.374019
IFT81	-2.90091	0.374019			RPL21	-2.90091	0.374019
KPNA1	-2.90091	0.374019			RPL32	-2.90091	0.374019
KIAA1522	-2.90091	0.374019			RPL34	-2.90091	0.374019
KDM5A	-2.90091	0.374019			RPL35	-2.90091	0.374019
KNOP1	-2.90091	0.374019			RPL35A	-2.99447	1.14613
LSM3	-2.90091	0.374019			RPL36	-3.11061	0.374019
LYPLA2	-2.90091	0.374019			RPL5	-3.11061	0.374019
MED11	-2.90091	0.374019			RPL6	-3.11061	0.374019
MED24	-2.90091	0.374019			RPLP1	-3.11061	0.374019
MED7	-2.90091	0.374019			RPLP2	-3.11061	0.374019
MED8	-2.90091	0.374019			RALGAPB	-3.11061	0.374019
MYO1E	-2.90091	0.374019			MRPL11	-3.11061	0.374019
NME2	-2.90091	0.374019			URI1	-3.11061	0.374019
NFKB1	-2.90091	0.374019			RNF219	-3.11061	0.374019
NFRKB	-2.90091	0.374019			RPP25L	-3.11061	0.374019
NOL10	-2.90091	0.374019			POLR1A	-3.11061	0.374019
NSRP1	-2.90091	0.374019			POLR2E	-3.11061	0.374019
PARD3	-2.90091	0.374019			POLR1C	-3.11061	0.374019
PDLIM5	-2.90091	0.374019			RPAP3	-3.11061	0.374019
PDS5A	-2.90091	0.374019			POLR2A	-3.11061	0.374019
PFDN2	-2.90091	0.374019			POLR2B	-3.11061	0.374019
PHB2	-2.90091	0.374019			RAPGEF6	-3.11061	0.374019
PHF12	-2.90091	0.374019			RPN1	-3.11061	0.374019
PIAS2	-2.90091	0.374019			RPRD2	-3.11061	0.374019
POP7	-2.90091	0.374019			RRBP1	-3.11061	0.374019
PPIH	-2.90091	0.374019			RRP12	-3.11061	0.374019
PPP1R18	-2.90091	0.374019			DIS3	-3.11061	0.374019
PRPF31	-2.90091	0.374019			PDCD11	-3.11061	0.374019
PSIP1	-2.90091	0.374019			RPS10	-3.11061	0.374019
PUM3	-2.90091	0.374019			RPS13	-3.11061	0.374019
PUS7	-2.90091	0.374019			RPS17	-3.11061	0.374019
RACK1	-2.90091	0.374019			RPS20	-3.11061	0.374019
RAB11FIP5	-2.90091	0.374019			RPS24	-3.11061	0.374019
RALGAPA1	-2.90091	0.374019			RPS26	-3.11061	0.374019
RPP25L	-2.90091	0.374019			RSU1	-3.11061	0.374019
RPN1	-2.90091	0.374019			MRPS36	-3.11061	0.374019
RSU1	-2.90091	0.374019			RTCB	-3.11061	0.374019
SAMM50	-2.90091	0.374019			RTRAF	-3.11061	0.374019
SEC24A	-2.90091	0.374019			SNRNP70	-3.11061	0.374019
SETD2	-2.90091	0.374019			RUVBL2	-3.11061	0.374019
NANS	-2.90091	0.374019			S100A10	-3.11061	0.374019
SNRPD1	-2.90091	0.374019			S100A11	-3.11061	0.374019
SMG1	-2.90091	0.374019			SAMM50	-3.11061	0.374019
SPATS2	-2.90091	0.374019			SBNO1	-3.11061	0.374019
SMNDC1	-2.90091	0.374019			SEC16A	-3.11061	0.374019
SUB1	-2.90091	0.374019			SEC24A	-3.11061	0.374019
DNTTIP1	-2.90091	0.374019			SCRIB	-3.11061	0.374019
DNTTIP2	-2.90091	0.374019			SEH1L	-3.11061	0.374019
GTF2H4	-2.90091	0.374019			11-Sep	-3.11061	0.374019
TP53BP1	-2.90091	0.374019			2-Sep	-3.11061	0.374019
USP11	-2.90091	0.374019			6-Sep	-3.11061	0.374019
WBP11	-2.90091	0.374019			7-Sep	-3.11061	0.374019
WDR92	-2.90091	0.374019			8-Sep	-3.11061	0.374019
XPO1	-2.90091	0.374019			SETD2	-3.11061	0.374019
ZC3H15	-2.90091	0.374019			SF3A2	-3.11061	0.374019
NUMA1	-2.94145	1.13465			SF3A3	-3.11061	0.374019
PPP2R5C	-3.11061	0.374019			SF3B4	-3.11061	0.374019
AP1M1	-3.11061	0.374019			SF3B6	-3.11061	0.374019
BAP18	-3.11061	0.374019			SUGT1	-3.11061	0.374019
BPTF	-3.11061	0.374019			INPPL1	-3.11061	0.374019
CCNC	-3.11061	0.374019			SIPA1L1	-3.11061	0.374019
CDC16	-3.11061	0.374019			SIPA1L3	-3.11061	0.374019
CDK6	-3.11061	0.374019			NANS	-3.11061	0.374019
CEBPZ	-3.11061	0.374019			SIKE1	-3.11061	0.374019
CHD1	-3.11061	0.374019			SIN3A	-3.11061	0.374019
CHD7	-3.11061	0.374019			SKA3	-3.45331	0.374019
GPS1	-3.11061	0.374019			KIAA1217	-3.45331	0.374019
DAB2IP	-3.11061	0.374019			SLMAP	-3.45331	0.374019
DSTN	-3.11061	0.374019			SMC4	-3.45331	0.374019
DNAJB4	-3.11061	0.374019			SMARCA1	-3.45331	0.374019
EHMT2	-3.11061	0.374019			SMARCA2	-3.45331	0.374019
EIF3J	-3.11061	0.374019			SMARCA5	-3.45331	0.374019
ELOC	-3.11061	0.374019			SNRPD1	-3.45331	0.374019
GSPT1	-3.11061	0.374019			SNRPD2	-3.45331	0.374019
FAM83H	-3.11061	0.374019			SMG1	-3.45331	0.374019
CCDC88A	-3.11061	0.374019			SMARCD1	-3.45331	0.374019
IFT74	-3.11061	0.374019			NAPG	-3.45331	0.374019
ITSN2	-3.11061	0.374019			SNAP23	-3.45331	0.374019
KIF5A	-3.11061	0.374019			SART1	-3.45331	0.374019
MED27	-3.11061	0.374019			SNW1	-3.45331	0.374019
MED9	-3.11061	0.374019			SNX1	-3.45331	0.374019
NSL1	-3.11061	0.374019			SNX18	-3.45331	0.374019
PCF11	-3.11061	0.374019			SNX9	-3.45331	0.374019
FAM192A	-3.11061	0.374019			SON	-3.45331	0.374019
R3HCC1L	-3.11061	0.374019			SPATS2	-3.45331	0.374019
RANGAP1	-3.11061	0.374019			FTSJ3	-3.45331	0.374019
RECQL	-3.11061	0.374019			SERPINB12	-3.45331	0.374019
URI1	-3.11061	0.374019			SPDL1	-3.45331	0.374019
POLR2A	-3.11061	0.374019			SMNDC1	-3.45331	0.374019
RPS10	-3.11061	0.374019			RBM17	-3.45331	0.374019
SEH1L	-3.11061	0.374019			SPTBN2	-3.45331	0.374019
SNRPD2	-3.11061	0.374019			SPTBN5	-3.45331	0.374019
SON	-3.11061	0.374019			SRP9	-3.45331	0.374019
SPDL1	-3.11061	0.374019			SRP14	-3.45331	0.374019
TADA3	-3.11061	0.374019			SRP54	-3.45331	0.374019
TAF12	-3.11061	0.374019			SRP68	-3.45331	0.374019
TASOR	-3.11061	0.374019			SRPK1	-3.45331	0.374019
TNNT1	-3.11061	0.374019			SRPK2	-3.45331	0.374019
TRRAP	-3.11061	0.374019			SRPRA	-3.45331	0.374019
TSC1	-3.11061	0.374019			SRPRB	-3.66747	0.374019
UCHL5	-3.11061	0.374019			SRRM1	-3.66747	0.374019
USO1	-3.11061	0.374019			SRRT	-3.66747	0.374019
XRCC1	-3.11061	0.374019			SRSF10	-3.66747	0.374019
YTHDF2	-3.11061	0.374019			SRSF11	-3.66747	0.374019
RBM17	-3.326	0.899611			SRSF9	-3.66747	0.374019
MED1	-3.4399	1.15327			STAT3	-3.66747	0.374019
PPP1R10	-3.4399	1.15327			STAU2	-3.66747	0.374019
BRIX1	-3.45331	0.374019			STIP1	-3.66747	0.374019
CCNT1	-3.45331	0.374019			STK3	-3.66747	0.374019
CDK13	-3.45331	0.374019			STMN1	-3.66747	0.374019
CPSF4	-3.45331	0.374019			STRAP	-3.66747	0.374019
POLD3	-3.45331	0.374019			STRIP2	-3.66747	0.374019
EXOSC3	-3.45331	0.374019			SWAP70	-3.66747	0.374019
GPN1	-3.45331	0.374019			DARS	-3.66747	0.374019
NFKBIE	-3.45331	0.374019			XAB2	-3.66747	0.374019
LSM2	-3.45331	0.374019			FARSB	-3.66747	0.374019
MED23	-3.45331	0.374019			IARS	-3.66747	0.374019
MPDZ	-3.45331	0.374019			KARS	-3.85179	0.374019
NUP107	-3.45331	0.374019			SYNJ2	-3.85179	0.374019
PABPN1	-3.45331	0.374019			SYNPO	-3.85179	0.374019
PCLO	-3.45331	0.374019			SARS	-3.85179	0.374019
PPIL4	-3.45331	0.374019			VARS	-3.85179	0.374019
PRRC2B	-3.45331	0.374019			GTF2F1	-3.85179	0.374019
RBBP5	-3.45331	0.374019			TAB1	-3.85179	0.374019
RPA2	-3.45331	0.374019			TADA3	-3.85179	0.374019
MRPL11	-3.45331	0.374019			TAF1	-3.85179	0.374019
POLR1A	-3.45331	0.374019			TAF12	-3.85179	0.374019
SF3B4	-3.45331	0.374019			TAF4	-3.85179	0.374019
SIN3A	-3.45331	0.374019			TAF5L	-3.85179	0.374019
SMARCD1	-3.45331	0.374019			TAGLN2	-3.85179	0.374019
XAB2	-3.45331	0.374019			TANC1	-4.06824	0.374019
GTF2F1	-3.45331	0.374019			TANC2	-4.06824	0.374019
TBPL1	-3.45331	0.374019			TASOR	-4.06824	0.374019
GTF3C1	-3.45331	0.374019			TNKS1BP1	-4.06824	0.374019
TRIP12	-3.45331	0.374019			TUBB1	-4.06824	0.374019
TXLNA	-3.45331	0.374019			TUBB6	-4.06824	0.374019
WIPF2	-3.45331	0.374019			TBK1	-4.16369	0.374019
AFTPH	-3.66747	0.374019			TBL2	-4.16369	0.374019
CDKN2AIP	-3.66747	0.374019			TBPL1	-4.16369	0.374019
CBX1	-3.66747	0.374019			SUB1	-4.16369	0.374019
CDC27	-3.66747	0.374019			CCT6B	-4.26117	1.13111
EXOSC5	-3.66747	0.374019			DNTTIP1	-4.26117	1.13111
FAM120A	-3.66747	0.374019			DNTTIP2	-4.26117	1.13111
HERC2	-3.66747	0.374019			TNS3	-4.26117	1.13111
KIF5C	-3.66747	0.374019			VCP	-4.26117	1.13111
MPP5	-3.66747	0.374019			GTF2H4	-4.26117	1.13111
NELFA	-3.66747	0.374019			GTF3C1	-4.26117	1.13111
NUP98	-3.66747	0.374019			TGM2	-4.26117	1.13111
RFC1	-3.66747	0.374019			TXN	-4.26117	1.13111
SNX1	-3.66747	0.374019			THOC2	-4.26117	1.13111
TAF1	-3.66747	0.374019			THOC6	-4.26117	1.13111
TJAP1	-3.66747	0.374019			TRIM28	-4.26117	1.13111
TOPBP1	-3.66747	0.374019			TTN	-4.26117	1.13111
TRMT1L	-3.66747	0.374019			TJAP1	-4.26117	1.13111
YEATS2	-3.66747	0.374019			TLN2	-4.26117	1.13111
ABI2	-3.85179	0.374019			TMEM263	-4.26117	1.13111
PRMT7	-3.85179	0.374019			TMOD1	-4.26117	1.13111
ACTR8	-3.85179	0.374019			TMOD2	-4.26117	1.13111
LRWD1	-3.85179	0.374019			TNNT1	-4.26117	1.13111
MAGEC2	-3.85179	0.374019			TNPO1	-4.26117	1.13111
MCM3	-3.85179	0.374019			TOPBP1	-4.26117	1.13111
MYO1A	-3.85179	0.374019			TP53BP1	-4.26117	1.13111
PML	-3.85179	0.374019			TRAPPC10	-4.26117	1.13111
PFN1	-3.85179	0.374019			TPD52	-4.26117	1.13111
SNW1	-3.85179	0.374019			TRAPPC3	-4.26117	1.13111
TRMT6	-3.85179	0.374019			TRAPPC9	-4.26117	1.13111
ZNF687	-3.85179	0.374019			THRAP3	-4.26117	1.13111
MYO5B	-4.06824	0.374019			TRA2A	-4.26117	1.13111
SKA3	-4.06824	0.374019			MID1	-4.42001	0.374019
POLD1	-4.16369	0.374019			TRIM25	-4.46437	1.16685
PRKAR2B	-4.16369	0.374019			TRIO	-4.46437	1.16685
PABPC1L	-4.16369	0.374019			TRIP4	-4.46437	1.16685
ARHGEF18	-4.26117	1.13111			TRIP11	-4.46437	1.16685
BABAM2	-4.26117	1.13111			TRIP12	-4.46437	1.16685
COPS4	-4.26117	1.13111			TRMT1L	-4.46437	1.16685
DDX41	-4.26117	1.13111			TRMT6	-4.46437	1.16685
DMAP1	-4.26117	1.13111			TRRAP	-4.46437	1.16685
DRG1	-4.26117	1.13111			TSC1	-4.53878	0.855881
DSN1	-4.26117	1.13111			THBS1	-4.53878	0.855881
MED15	-4.26117	1.13111			TTK	-4.53878	0.855881
MED16	-4.26117	1.13111			TWF2	-4.53878	0.855881
MRTFB	-4.26117	1.13111			TXLNA	-4.63758	0.374019
PHRF1	-4.26117	1.13111			TXLNG	-4.63758	0.374019
ZMYND8	-4.26117	1.13111			U2AF2	-4.67581	0.927645
RPA3	-4.26117	1.13111			UBA1	-4.67581	0.927645
SMARCA2	-4.26117	1.13111			UBE2I	-4.67581	0.927645
FTSJ3	-4.26117	1.13111			USP10	-4.67581	0.927645
SRPK2	-4.26117	1.13111			USP11	-4.67581	0.927645
SRRT	-4.26117	1.13111			USP47	-4.67581	0.927645
ERCC4	-4.26117	1.13111			USP7	-4.67581	0.927645
YLPM1	-4.26117	1.13111			USP8	-4.67581	0.927645
ZC3H13	-4.26117	1.13111			UBR4	-4.67581	0.927645
ZNF318	-4.26117	1.13111			UCHL5	-4.7715	0.725793
DDX55	-4.46437	1.16685			UHRF1BP1	-4.7715	0.725793
ILKAP	-4.46437	1.16685			USO1	-4.82659	0.374019
NIPBL	-4.46437	1.16685			VAPA	-4.85705	0.374019
DIS3	-4.46437	1.16685			SLC17A8	-4.86019	0.797967
VAPA	-4.46437	1.16685			VCL	-4.86019	0.797967
CARD11	-4.53878	0.855881			VIRMA	-4.86019	0.797967
GPKOW	-4.53878	0.855881			VPS33B	-4.94473	1.02333
MDC1	-4.63758	0.374019			VPS45	-4.94473	1.02333
PSME3	-4.63758	0.374019			VPS51	-4.94473	1.02333
RGPD1	-4.6388	0.374019			WASHC2A	-4.94473	1.02333
IFI16	-4.67581	0.927645			WASHC2C	-4.94473	1.02333
KIF13A	-4.67581	0.927645			WASHC5	-4.94473	1.02333
LSM8	-4.67581	0.927645			WASF2	-4.97184	0.650363
PALMD	-4.67581	0.927645			WASL	-5.04933	1.17913
TRA2A	-4.67581	0.927645			WBP11	-5.04933	1.17913
XRN2	-4.7715	0.725793			WDCP	-5.12375	0.866255
ZFYVE16	-4.7715	0.725793			WDR26	-5.12375	0.866255
FNBP4	-4.85705	0.374019			WDR91	-5.26117	1.15219
GNPDA1	-4.86019	0.797967			WDR92	-5.26117	1.15219
STAT3	-4.86019	0.797967			WIPF2	-5.26117	1.15219
BLM	-4.94473	1.02333			WNK1	-5.40306	0.374019
RBM10	-4.94473	1.02333			ERCC4	-5.40664	0.981526
SBNO1	-4.94473	1.02333			XPO1	-5.40664	0.981526
TAF5L	-4.97184	0.650363			XRCC1	-5.42638	0.704031
FOXK1	-5.04933	1.17913			XRN1	-5.46437	1.18522
KNL1	-5.04933	1.17913			XRN2	-5.52054	1.25462
SF3B6	-5.12375	0.866255			YBX3	-5.52054	1.25462
SRPK1	-5.12375	0.866255			YEATS2	-5.53878	0.871406
BOD1L1	-5.26117	1.15219			YKT6	-5.57396	1.0427
MGA	-5.26117	1.15219			YLPM1	-5.64306	1.07767
MED17	-5.40664	0.981526			YTHDF2	-5.65923	0.702487
TAF4	-5.40664	0.981526			ZC3H13	-5.7715	0.737877
GOLGA5	-5.42638	0.704031			ZC3H15	-5.87463	1.07042
SMARCA5	-5.46437	1.18522			ZC3HAV1	-6.03562	0.374019
RPRD2	-5.52054	1.25462			ZFYVE16	-6.18254	1.28991
TBK1	-5.57396	1.0427			ZNF185	-6.28298	0.77814
SF3A3	-5.64306	1.07767			ZNF318	-6.40664	0.99039
VIRMA	-5.87463	1.07042			ZNF622	-6.48368	0.791081
CHD8	-6.48368	0.791081			ZNF687	-6.52054	1.26346
					ZYX	-6.52054	1.26346

## Sheet: Fig 1I
Relative intensity (STRN4/FLAG)
M4K4-FLAG	ID1-ID2-CNH	KD	KD-ID1-ID2	ID1	ID2
0.99	1.37259	0.014434	0.100522	0.015096	0.018953
1	0.911544	0.005487	0.021417	0.006666	0.000798
1.01	0.932948	0.00852	0.10939	0.013772	0.010758
Relative intensity (STRIP1/FLAG)
M4K4-FLAG	ID1-ID2-CNH	KD	KD-ID1-ID2	ID1	ID2
0.99	0.511744	0.002707	0.204168	0.001087	0.005234
1	0.290656	0.014911	0.088146	0.003803	0.009507
1.01	1.18123	0.0118	0.213432	0.005051	0.014285
