# Supplementary material for: Cooperation of Striatin 3 and MAP4K4 promotes growth and tissue invasion
Source: Commun Biol. 2022 Aug 8;5:795. doi: 10.1038/s42003-022-03708-y (PMC9360036; doi:10.1038/s42003-022-03708-y)
Supplement: Supplementary file 9 — Supplementary Data 6 [file 42003_2022_3708_MOESM9_ESM.xlsx]

## Sheet: Fig. 2A
Untreated									EGF									bFGF
siCTRL	siMAP4K4	siSTRN4	siSTRN3	siSTRIP1	siMAP4K4+siSTRN4	siMAP4K4+siSTRN3	siMAP4K4+siSTRIP1	siSTRN4+siSTRN3	siCTRL	siMAP4K4	siSTRN4	siSTRN3	siSTRIP1	siMAP4K4+siSTRN4	siMAP4K4+siSTRN3	siMAP4K4+siSTRIP1	siSTRN4+siSTRN3	siCTRL	siMAP4K4	siSTRN4	siSTRN3	siSTRIP1	siMAP4K4+siSTRN4	siMAP4K4+siSTRN3	siMAP4K4+siSTRIP1	siSTRN4+siSTRN3
2493	3158	966	3610	3682	1870	2411	6130	1733	48515	7913	38014	23779	82310	39937	11685.8	76161	14542	43233	7087	22708	23005	68958	16032	9864	53646	6934
3027	1623	2267	4403	4452	1932	4935	4048	2071	42310	12091	30453	19580	70146	39432	5899.6	48888	13873	34048	5015	11709	18222	44706	6499	8736	27246	8187
7596	2190	3644	8160	7574	3557	3405	2520	2571	58732	28001	44376	39483	114511	19645	9627.5	53112	7715	47141	19458	25203	30305	60879	18517	13923	21581	6506
8637	3685	5874	7634	11385	3132	5994	2730	2657	74157	16482	57696	45316	119574	21856	8804	73809	10329	45147	4627	24935	24422	68580	40305	9917	24674	8503
Bonferroni's multiple comparisons test	Mean Diff.	95.00% CI of diff.	Significant?	Summary	Adjusted P Value
siCTRL EGF vs. siMAP4K4 EGF	39807	14961 to 64652	Yes	****	<0.0001
siCTRL EGF vs. siSTRN4 EGF	13294	-11552 to 38139	No	ns	>0.9999
siCTRL EGF vs. siSTRN3 EGF	23889	-956.5 to 48734	No	ns	0.0798
siCTRL EGF vs. siSTRIP1 EGF	-40707	-65552 to -15861	Yes	****	<0.0001
siCTRL EGF vs. siMAP4K4+siSTRN4 EGF	25711	865.5 to 50556	Yes	*	0.0325
siCTRL EGF vs. siMAP4K4+siSTRN3 EGF	46924	22079 to 71770	Yes	****	<0.0001
siCTRL EGF vs. siMAP4K4+siSTRIP1 EGF	-7064	-31909 to 17781	No	ns	>0.9999
siCTRL EGF vs. siSTRN4+siSTRN3 EGF	44314	19468 to 69159	Yes	****	<0.0001
siCTRL bFGF vs. siMAP4K4 bFGF	33346	15900 to 50791	Yes	****	<0.0001
siCTRL bFGF vs. siSTRN4 bFGF	21254	3808 to 38699	Yes	**	0.0031
siCTRL bFGF vs. siSTRN3 bFGF	18404	957.8 to 35850	Yes	*	0.0253
siCTRL bFGF vs. siSTRIP1 bFGF	-18389	-35834 to -942.6	Yes	*	0.0256
siCTRL bFGF vs. siMAP4K4+siSTRN4 bFGF	22054	4608 to 39500	Yes	**	0.0017
siCTRL bFGF vs. siMAP4K4+siSTRN3 bFGF	31782	14336 to 49228	Yes	****	<0.0001
siCTRL bFGF vs. siMAP4K4+siSTRIP1 bFGF	10606	-6840 to 28051	No	ns	>0.9999
siCTRL bFGF vs. siSTRN4+siSTRN3 bFGF	34860	17414 to 52306	Yes	****	<0.0001

## Sheet: Fig. 2B
Untreated						bFGF
siCTRL	siMAP4K4	siSTRN4	siSTRN3	siSTRIP1	siMAP4K4+siSTRN3	siCTRL	siMAP4K4	siSTRN4	siSTRN3	siSTRIP1	siMAP4K4+siSTRN3
10630	9289	11376	9746	13015	7017	23984	8312	16541	15185	40280	16335
9693	8810	11016	7602	12784	9902	33784	10613	15270	14596	33405	11887
8933	7946	8827	10731	11479	10262	20071	10941	13119	13934	25326	15955
7092	5823	7530	5403	9357	7617	25228	7595	14351	12713	23722	9626
Bonferroni's multiple comparisons test	Mean Diff.	95.00% CI of diff.	Significant?	Summary	Adjusted P Value
siCTRL bFGF vs. siMAP4K4 bFGF	16402	7908 to 24895	Yes	****	<0.0001
siCTRL bFGF vs. siSTRN4 bFGF	10947	2453 to 19440	Yes	**	0.0022
siCTRL bFGF vs. siSTRN3 bFGF	11660	3167 to 20153	Yes	***	0.0008
siCTRL bFGF vs. siSTRIP1 bFGF	-4917	-13410 to 3577	No	ns	>0.9999
siCTRL bFGF vs. siMAP4K4+siSTRN3 bFGF	12316	3823 to 20809	Yes	***	0.0004

## Sheet: Fig. 3C
	No GF											bFGF
LB-100	0 nM	250 nM	500 nM	1 uM	2 uM	3 uM	4 uM	5 uM	6 uM	8 uM	10 uM	0 nM	250 nM	500 nM	1 uM	2 uM	3 uM	4 uM	5 uM	6 uM	8 uM	10 uM
	8393	4905	5242	3716	4806	4225	5775	2369	2262	2520	5563	27693	16905	17337	17220	15110	10758	14398	10476	11709	6995	8798
	9056	5022	4817	3506	4441	4495	6145	3091	2149	2944	4215	22823	21387	21743	21817	16436	13383	13668	13986	12155	9593	8728
	3106	4285	3146	3741	3158	3535	2489	4842	3050	3045	2866	20919	16688	12133	17293	16277	16062	13077	10221	10967	5917	7809
Bonferroni's multiple comparisons test	Mean Diff.	95.00% CI of diff.	Significant?	Summary	Adjusted P Value
bFGF 0 nM vs. 250 nM	5485	-1054 to 12024	No	ns	0.3512
bFGF 0 nM vs. 500 nM	6741	201.3 to 13280	Yes	*	0.034
bFGF 0 nM vs. 1 uM	5035	-1504 to 11574	No	ns	0.769
bFGF 0 nM vs. 2 uM	7871	1331 to 14410	Yes	**	0.0036
bFGF 0 nM vs. 3 uM	10411	3871 to 16950	Yes	****	<0.0001
bFGF 0 nM vs. 4 uM	10097	3558 to 16637	Yes	****	<0.0001
bFGF 0 nM vs. 5 uM	12251	5711 to 18790	Yes	****	<0.0001
bFGF 0 nM vs. 6 uM	12201	5662 to 18741	Yes	****	<0.0001
bFGF 0 nM vs. 8 uM	16310	9771 to 22849	Yes	****	<0.0001
bFGF 0 nM vs. 10 uM	15367	8827 to 21906	Yes	****	<0.0001
