# Supplementary material for: Cooperation of Striatin 3 and MAP4K4 promotes growth and tissue invasion
Source: Commun Biol. 2022 Aug 8;5:795. doi: 10.1038/s42003-022-03708-y (PMC9360036; doi:10.1038/s42003-022-03708-y)
Supplement: Supplementary file 10 — Supplementary Data 7 [file 42003_2022_3708_MOESM10_ESM.xlsx]

## Sheet: Fig. 3B
siCTRL	siMAP4K4	siSTRN4	siSTRN3	siSTRIP1	siMAP4K4+siSTRN3
149539	158292	183320	87626	241774	26305
164578	113000	151001	110142	223115	30068
156703	125354		95256	212130
	siSTRN3	siSTRIP1	siMAP4K4+siSTRN3
	vs.	vs.	vs.
	siCTRL	siCTRL	siCTRL
Unpaired t test
P value	0.0017	0.0021	0.0002
P value summary	**	**	***
Significantly different (P < 0.05)?	Yes	Yes	Yes
One- or two-tailed P value?	Two-tailed	Two-tailed	Two-tailed
t, df	t=7.492, df=4	t=7.100, df=4	t=22.28, df=3

## Sheet: Fig. 3D
Untreated					EGF					bFGF
sgCTRL	sgMAP4K4	sgSTRN4	sgSTRN3	sgSTRIP1	sgCTRL	sgMAP4K4	sgSTRN4	sgSTRN3	sgSTRIP1	sgCTRL	sgMAP4K4	sgSTRN4	sgSTRN3	sgSTRIP1
505559	329193	520731	250014	512182	610043	534143	517007	395586	486823	694896	351759	241148	307764	758613
507665	204157	718581	296141	508467	643680	811624	600947	385875	610009	532455	425622	479798	433728	625512
488734	636208	295388	401709	532981	625103	495965	805673	390569	886864	733324	675841	520643	197590	749590
	sgSTRN3 UT	sgSTRN3 EGF	sgSTRN3 bFGF	sgCTRL EGF
	vs.	vs.	vs.	vs.
	sgCTRL UT	sgCTRL EGF	sgCTRL bFGF	sgCTRL UT
Unpaired t test
P value	0.0151	<0.0001	0.0207	0.0004
P value summary	*	****	*	***
Significantly different (P < 0.05)?	Yes	Yes	Yes	Yes
One- or two-tailed P value?	Two-tailed	Two-tailed	Two-tailed	Two-tailed
t, df	t=4.078, df=4	t=23.27, df=4	t=3.706, df=4	t=11.00, df=4

## Sheet: Fig. 3E
Untreated					EGF					bFGF
sgCTRL	sgMAP4K4	sgSTRN4	sgSTRN3	sgSTRIP1	sgCTRL	sgMAP4K4	sgSTRN4	sgSTRN3	sgSTRIP1	sgCTRL	sgMAP4K4	sgSTRN4	sgSTRN3	sgSTRIP1
0.00151911	0.00159785	0.00113494	0.00102394	0.00159318	0.00137039	0.00144718	0.000709855	0.000907514	0.00120167	0.00121025	0.00185638	0.00102841	0.000623855	0.000922737
0.00141826	0.00175355	0.00122464	0.00103667	0.00171496	0.0011776	0.00115817	0.000848661	0.000720441	0.00156391	0.00139354	0.00158826	0.000773242	0.000518758	0.00122939
0.00155913	0.00160168	0.00158774	0.000674618	0.00128522	0.00140617	0.00137913	0.000809261	0.000857723	0.000948285	0.00111274	0.00134351	0.000756757	0.000890733	0.00104991
	sgSTRN3 UT	sgSTRN4 EGF	sgSTRN3 EGF	sgSTRN4 bFGF	sgSTRN3 bFGF
	vs.	vs.	vs.	vs.	vs.
	sgCTRL UT	sgCTRL EGF	sgCTRL EGF	sgCTRL bFGF	sgCTRL bFGF
Unpaired t test
P value	0.0095	0.003	0.0056	0.0327	0.0153
P value summary	**	**	**	*	*
Significantly different (P < 0.05)?	Yes	Yes	Yes	Yes	Yes
One- or two-tailed P value?	Two-tailed	Two-tailed	Two-tailed	Two-tailed	Two-tailed
t, df	t=4.667, df=4	t=6.439, df=4	t=5.416, df=4	t=3.205, df=4	t=4.067, df=4
