# Supplementary material for: Cooperation of Striatin 3 and MAP4K4 promotes growth and tissue invasion
Source: Commun Biol. 2022 Aug 8;5:795. doi: 10.1038/s42003-022-03708-y (PMC9360036; doi:10.1038/s42003-022-03708-y)
Supplement: Supplementary file 11 — Supplementary Data 8 [file 42003_2022_3708_MOESM11_ESM.xlsx]

## Sheet: Fig. 4A
Untreated					bFGF
sgCTRL	sgMAP4K4	sgSTRN4	sgSTRN3	sgSTRIP1	sgCTRL	sgMAP4K4	sgSTRN4	sgSTRN3	sgSTRIP1
167	316	171	104	197	160	264	214	86	113
131	285	167	94	176	108	251	171	78	142
198	239	187	65	167	91	251	155	89	161
	sgMAP4K4 UT	sgSTRN3 UT	sgMAP4K4 bFGF
	vs.	vs.	vs.
	sgCTRL UT	sgCTRL UT	sgCTRL bFGF
Unpaired t test
P value	0.0179	0.0264	0.0031
P value summary	*	*	**
Significantly different (P < 0.05)?	Yes	Yes	Yes
One- or two-tailed P value?	Two-tailed	Two-tailed	Two-tailed
t, df	t=3.876, df=4	t=3.434, df=4	t=6.399, df=4

## Sheet: Fig. 4B
Untreated					bFGF
sgCTRL	sgMAP4K4	sgSTRN4	sgSTRN3	sgSTRIP1	sgCTRL	sgMAP4K4	sgSTRN4	sgSTRN3	sgSTRIP1
194	254	65	11	83	359	411	183	82	283
170	283	26	17	120	340	395	208	21	436
154	216	20	17	78	308	320	86	68	253
	sgMAP4K4 UT	sgSTRN4 UT	sgSTRN3 UT	sgSTRIP1	sgSTRN4 bFGF	sgSTRN3 bFGF	sgCTRL bFGF
	vs.	vs.	vs.	vs.	vs.	vs.	vs.
	sgCTRL UT	sgCTRL UT	sgCTRL UT	sgCTRL UT	sgCTRL bFGF	sgCTRL bFGF	sgCTRL UT
Unpaired t test
P value	0.0257	0.0018	0.0002	0.011	0.0116	0.0003	0.001
P value summary	*	**	***	*	*	***	***
Significantly different (P < 0.05)?	Yes	Yes	Yes	Yes	Yes	Yes	Yes
One- or two-tailed P value?	Two-tailed	Two-tailed	Two-tailed	Two-tailed	Two-tailed	Two-tailed	Two-tailed
t, df	t=3.464, df=4	t=7.422, df=4	t=13.37, df=4	t=4.483, df=4	t=4.409, df=4	t=11.76, df=4	t=8.632, df=4

## Sheet: Fig. 4C
Gene	siCTRL				siMAP4K4				siSTRN4				siSTRN3				siSTRIP1				siSTRN4+siMAP4K4				siSTRN3+siMAP4K4
CTGF	1.1	0.9	1	1	2.3414	2.04232	2.09317	1.68033	0.730532	0.548324	0.508036	0.462004	0.688207	0.667681	0.605796	0.483982	1.46708	1.14107	1.54249	0.786589	1.80594	0.605914	1.09794	0.769977	1.69052	0.917391	1.30164	1.00584
CYR61	1.1	0.9	1	1	2.09932	2.30461	1.58813	1.91096	0.496254	0.620439	0.490071	0.544634	0.597158	0.653573	0.586617	0.768986	1.34447	1.12008	0.93965	0.746674	1.62868	1.15313	0.852887	0.484389	1.93502	1.21892	0.595032	0.606535
ANKRD1	1.1	0.9	1	1	1.92397	1.77354	2.10078	1.25811	0.766295	0.601923	0.582156	0.460365	0.524887	0.558621	0.731307	0.414748	0.938071	0.885968	0.97577	0.717962	1.14925	0.923666	0.8028	0.617469	0.840579	0.657055	0.444574	0.549123
	siMAP4K4	siSTRN4	siSTRN3
CTGF	vs.	vs.	vs.
	siCTRL	siCTRL	siCTRL
Unpaired t test
P value	0.0003	0.0009	0.0007
P value summary	***	***	***
Significantly different (P < 0.05)?	Yes	Yes	Yes
One- or two-tailed P value?	Two-tailed	Two-tailed	Two-tailed
t, df	t=7.303, df=6	t=6.115, df=6	t=6.322, df=6
	siMAP4K4	siSTRN4	siSTRN3
CYR61	vs.	vs.	vs.
	siCTRL	siCTRL	siCTRL
Unpaired t test
P value	0.0008	<0.0001	0.001
P value summary	***	****	***
Significantly different (P < 0.05)?	Yes	Yes	Yes
One- or two-tailed P value?	Two-tailed	Two-tailed	Two-tailed
t, df	t=6.193, df=6	t=9.110, df=6	t=5.963, df=6
	siMAP4K4	siSTRN4	siSTRN3
ANKRD1	vs.	vs.	vs.
	siCTRL	siCTRL	siCTRL
Unpaired t test
P value	0.0063	0.0018	0.0012
P value summary	**	**	**
Significantly different (P < 0.05)?	Yes	Yes	Yes
One- or two-tailed P value?	Two-tailed	Two-tailed	Two-tailed
t, df	t=4.109, df=6	t=5.300, df=6	t=5.728, df=6

## Sheet: Fig. 4D
Gene	sgCTRL			sgMAP4K4			sgSTRN4			sgSTRN3			sgSTRIP1
CTGF	1.1	0.9	1	3.35827	1.88633	2.21321	0.211893	0.350183	0.313943	0.534663	0.426361	0.572452	1.00643	0.892354	1.05404
CYR61	1.1	0.9	1	2.26467	2.31682	2.24507	0.351548	0.339882	0.539733	0.764845	0.663808	0.590097	0.712866	0.831396	0.996
ANKRD1	1.1	0.9	1	4.29581	3.60448	3.68073	0.188255	0.468221	0.544241	0.695419	0.705377	0.534832	1.29354	1.28293	1.66878
	sgMAP4K4	sgSTRN4	sgSTRN3
CTGF	vs.	vs.	vs.
	sgCTRL	sgCTRL	sgCTRL
Unpaired t test
P value	0.0291	<0.0001	0.0004
P value summary	*	****	***
Significantly different (P < 0.05)?	Yes	Yes	Yes
One- or two-tailed P value?	Two-tailed	Two-tailed	Two-tailed
t, df	t=3.330, df=4	t=16.94, df=4	t=11.07, df=4
	sgMAP4K4	sgSTRN4	sgSTRN3
CYR61	vs.	vs.	vs.
	sgCTRL	sgCTRL	sgCTRL
Unpaired t test
P value	<0.0001	0.0008	0.003
P value summary	****	***	**
Significantly different (P < 0.05)?	Yes	Yes	Yes
One- or two-tailed P value?	Two-tailed	Two-tailed	Two-tailed
t, df	t=57.52, df=4	t=9.069, df=4	t=6.416, df=4
	sgMAP4K4	sgSTRN4	sgSTRN3
ANKRD1	vs.	vs.	vs.
	sgCTRL	sgCTRL	sgCTRL
Unpaired t test
P value	0.0002	0.0052	0.0031
P value summary	***	**	**
Significantly different (P < 0.05)?	Yes	Yes	Yes
One- or two-tailed P value?	Two-tailed	Two-tailed	Two-tailed
t, df	t=13.07, df=4	t=5.533, df=4	t=6.385, df=4

## Sheet: Fig. 4E
siCTRL NT	siCTRL LB-100	siMAP4K4 NT	siMAP4K4 LB-100	siSTRN4 NT	siSTRN4 LB-100	siSTRN3 NT	siSTRN3 LB-100	siSTRIP1 NT	siSTRIP1 LB-100
1	0.27983	2.45135	0.8737	0.17097	0.3764	0.52786	0.40188	0.97947	0.47888
1.1	0.19824	2.23625	0.83979	0.32457	0.1786	0.38824	0.10756	1.06094	0.2944
0.9	0.43594	1.71301	0.701776	0.5285	0.51711	0.54623	0.52724	1.60041	0.53978
	siCTRL LB-100	siMAP4K4 LB-100	siSTRIP1 LB-100	siMAP4K4 NT	siSTRN4 NT	siSTRN3 NT
	vs.	vs.	vs.	vs.	vs.	vs.
	siCTRL NT	siMAP4K4 NT	siSTRIP1 NT	siCTRL NT	siCTRL NT	siCTRL NT
Unpaired t test
P value	0.0015	0.0041	0.0204	0.0075	0.0051	0.0026
P value summary	**	**	*	**	**	**
Significantly different (P < 0.05)?	Yes	Yes	Yes	Yes	Yes	Yes
One- or two-tailed P value?	Two-tailed	Two-tailed	Two-tailed	Two-tailed	Two-tailed	Two-tailed
t, df	t=7.680, df=4	t=5.892, df=4	t=3.725, df=4	t=5.000, df=4	t=5.556, df=4	t=6.718, df=4

## Sheet: Fig. 4F
siCTRL UT	siCTRL LB-100	siCTRL bFGF	siMAP4K4 bFGF	siSTRN4 bFGF	siSTRN3 bFGF	siSTRIP1 bFGF	siCTRL bFGF+LB-100
1.1	0.393587	1.65745	1.80445	0.935021	0.541886	1.28503	0.337615
1	0.460605	1.52415	2.89701	1.22144	0.448863	1.58315	0.33061
0.9	0.32207	1.93133	3.21225	1.36371	0.59025	1.39477	0.5421
	siCTRL LB-100	siCTRL bFGF	siSTRN4 bFGF	siSTRN3	siCTRL bFGF+LB-100
	vs.	vs.	vs.	vs.	vs.
	siCTRL UT	siCTRL UT	siCTRL bFGF	siCTRL bFGF	siCTRL bFGF
Unpaired t test
P value	0.001	0.0061	0.0379	0.0007	0.0007
P value summary	***	**	*	***	***
Significantly different (P < 0.05)?	Yes	Yes	Yes	Yes	Yes
One- or two-tailed P value?	Two-tailed	Two-tailed	Two-tailed	Two-tailed	Two-tailed
t, df	t=8.655, df=4	t=5.294, df=4	t=3.052, df=4	t=9.282, df=4	t=9.394, df=4

## Sheet: Fig. 4G
siCTRL UT	siCTRL LB-100	siCTRL bFGF	siMAP4K4 bFGF	siSTRN4 bFGF	siSTRN3 bFGF	siSTRIP1 bFGF	siCTRL bFGF+LB-100
1.1	0.793886	1.9215	1.8893	0.748316	0.567123	1.35334	0.717565
1	0.61322	1.76391	1.66411	0.487151	0.567248	1.05665	0.688154
0.9	0.65082	1.68038	1.4384	0.768255	0.59976	1.49851	0.692363
	siCTRL LB-100	siCTRL bFGF	siSTRN4 bFGF	siSTRN3	siSTRIP1	siCTRL bFGF+LB-100
	vs.	vs.	vs.	vs.	vs.	vs.
	siCTRL UT	siCTRL UT	siCTRL bFGF	siCTRL bFGF	siCTRL bFGF	siCTRL bFGF
Unpaired t test
P value	0.017	0.001	0.0006	<0.0001	0.0304	0.0001
P value summary	*	***	***	****	*	***
Significantly different (P < 0.05)?	Yes	Yes	Yes	Yes	Yes	Yes
One- or two-tailed P value?	Two-tailed	Two-tailed	Two-tailed	Two-tailed	Two-tailed	Two-tailed
t, df	t=3.937, df=4	t=8.640, df=4	t=9.755, df=4	t=16.93, df=4	t=3.282, df=4	t=15.28, df=4
