# Supplementary material for: Cooperation of Striatin 3 and MAP4K4 promotes growth and tissue invasion
Source: Commun Biol. 2022 Aug 8;5:795. doi: 10.1038/s42003-022-03708-y (PMC9360036; doi:10.1038/s42003-022-03708-y)
Supplement: Supplementary file 12 — Supplementary Data 9 [file 42003_2022_3708_MOESM12_ESM.xlsx]

## Sheet: Fig. 5A
bFGF vs. UT		siMAP4K4 vs. siCTRL		siSTRN4 vs. siCTRL		siSTRN3 vs. siCTRL		siSTRIP1 vs. siCTRL
Predicted Ser/Thr kinase	Mean kinase statistic	Predicted Ser/Thr kinase	Mean kinase statistic	Predicted Ser/Thr kinase	Mean kinase statistic	Predicted Ser/Thr kinase	Mean kinase statistic	Predicted Ser/Thr kinase	Mean kinase statistic
CDK4	1.03176	CaMK4	-1.18923	AurA/Aur2	1.06223	SgK307	-1.47984	AurB/Aur1	1.31049
CDK6	0.993756	CK1[epsilon]	-1.09429	DCAMKL1	0.78148	RAF1	-1.2657	MAP4K4	1.20104
CDK11	0.989948	mTOR/FRAP	-1.08523	AurB/Aur1	0.767982	ANP[alpha]	-1.25797	CHK1	1.1397
PKC[zeta]	0.977876	p70S6K[beta]	-1.01055	CHK1	0.642429	IKK[alpha]	-1.25167	CDKL2	1.11981
p38[beta]	0.869915	PKD1	-0.98424	CHK2	-0.314014	CaMK4	-1.24307	TBK1	1.02382
ADCK3	0.786173	DAPK2	-0.98061	ANP[alpha]	-0.337622	IKK[beta]	-1.24089	RAF1	0.986904
PKC[delta]	0.781356	PKC[delta]	-0.97889	PRKX	-0.339048	CDKL1	-1.2397	IKK[epsilon]	0.984531
SgK307	0.780448	PKG2	-0.96335	PKC[gamma]	-0.361029	PKD1	-1.19182	ERK1	0.981035
PKC[beta]	0.757808	CDK6	-0.94738	AMPK[alpha]1	-0.362663	p70S6K[beta]	-1.18623	AurA/Aur2	0.973244
CK2[alpha]1	0.749737	PAK1	-0.94532	PKC[theta]	-0.36509	PKC[delta]	-1.18623	CDKL5	0.941306
PKC[theta]	0.744226	ANP[alpha]	-0.93969	PKC[eta]	-0.370718	PKG2	-1.17413	ERK2	0.933977
PKG2	0.720743	PKG1	-0.90995	PKC[zeta]	-0.382883	RSK1/p90RSK	-1.16334	ROCK1	0.899273
PKC[eta]	0.720612	PKC[zeta]	-0.9032	PKA[alpha]	-0.405871	BRAF	-1.16266	PCTAIRE2	0.878287
TNIK/ZC2	0.701348	PRKX	-0.90042	p70S6K[beta]	-0.41295	PKC[theta]	-1.16004	DCAMKL1	0.870272
PKG1	0.681854	PKC[gamma]	-0.89809	PKC[alpha]	-0.431265	PKC[zeta]	-1.14245	JNK2	0.853054
CDK3	0.67526	PKC[eta]	-0.89535	PKG1	-0.432428	CDK6	-1.12698	BRAF	0.848826
RSK3	0.672986	PKC[theta]	-0.89443	PKC[beta]	-0.455294	PRKX	-1.12483	PKN1/PRK1	0.811557
CaMK4	0.641582	PRKY	-0.88225	PKD1	-0.456764	mTOR/FRAP	-1.12059	JNK3	0.806734
PKC[gamma]	0.636418	CDKL1	-0.87906	PKC[delta]	-0.484789	AMPK[alpha]1	-1.11786	CDC2/CDK1	0.802099
RSK2	0.633156	CHK2	-0.87402	PKG2	-0.489148	PKG1	-1.10961	p38[beta]	0.800285
CDK5	0.626718	AMPK[alpha]1	-0.86841	CDK6	-0.570738	PKC[epsilon]	-1.10031	JNK1	0.796746
PKC[iota]	0.610989	ROCK2	-0.86414	CDK11	-0.587003	ADCK3	-1.09139	RSK2	0.794192
MSK1	0.600683	PKC[beta]	-0.85035	mTOR/FRAP	-0.643277	PKA[alpha]	-1.08272	PAK1	0.792891
PKC[epsilon]	0.577562	PKC[epsilon]	-0.84669	CaMK4	-0.721498	PKC[eta]	-1.07611	MAPK14	0.784064

## Sheet: Fig. 5B
Untreated				bFGF
siCTRL	siMAP4K4	siSTRN4	siSTRN3	siCTRL	siMAP4K4	siSTRN4	siSTRN3
1	0.421079	1.38005	0.261529	1.30123	0.338587	1.45695	0.562296
1.1	0.437588	0.493642	0.215868	3.75656	0.621765	0.645113	0.171829
0.9	0.68		0.96	2.03	0.83		1.99
1	0.455023	1.40075	0.367009	1.42932	0.428795	1.15159	0.752247
	siMAP4K4 UT	siSTRN3 UT	siMAP4K4 bFGF
	vs.	vs.	vs.
	siCTRL UT	siCTRL UT	siCTRL bFGF
Unpaired t test
P value	0.0005	0.0212	0.034
P value summary	***	*	*
Significantly different (P < 0.05)?	Yes	Yes	Yes
One- or two-tailed P value?	Two-tailed	Two-tailed	Two-tailed
t, df	t=6.840, df=6	t=3.095, df=6	t=2.735, df=6

## Sheet: Fig. 5C
	No GF							bFGF
PKCθ i.	0	0.25 uM	0.5 uM	1 uM	2 uM	5 uM	10 uM	0	0.25 uM	0.5 uM	1 uM	2 uM	5 uM	10 uM
	6138.35	5750.52	6808.22	4653.05	5284.61	3691.86	6996	38769	46322.6	31683.8	33509.8	21492.5	15568.2	17708
	10015	7579	9000	8134	8435	7700	10827	64123	56958	60545	43080	38090	38113	11971
	13913	10770	17090	6966	11044	6799	8720	59562	57585	53075	50650	43715	22099	19916
	12441						13556	49191	42334	50715	49803	40052	31180
Bonferroni's multiple comparisons test	Mean Diff.	95.00% CI of diff.	Significant?	Summary	Adjusted P Value
bFGF 0 vs. 0.25 uM	2111	-17789 to 22012	No	ns	>0.9999
bFGF 0 vs. 0.5 uM	3907	-15994 to 23807	No	ns	>0.9999
bFGF 0 vs. 1 uM	8651	-11250 to 28551	No	ns	>0.9999
bFGF 0 vs. 2 uM	17074	-2827 to 36975	No	ns	0.2255
bFGF 0 vs. 5 uM	26171	6271 to 46072	Yes	**	0.0014
bFGF 0 vs. 10 uM	36380	14884 to 57875	Yes	****	<0.0001

## Sheet: Fig. 5E
DMSO	PKCθ inh.
78408	66776
73260	54961
87259	64004
	PKCθ inh.
	vs.
	DMSO
Unpaired t test
P value	0.0309
P value summary	*
Significantly different (P < 0.05)?	Yes
One- or two-tailed P value?	Two-tailed
t, df	t=3.268, df=4

## Sheet: Fig. 5F
DMSO	PKCθ inh.
0.0012	0.0011
0.0012	0.0009
0.0008	0.0017
	PKCθ inh.
	vs.
	DMSO
Unpaired t test
P value	0.577
P value summary	ns
Significantly different (P < 0.05)?	No
One- or two-tailed P value?	Two-tailed
t, df	t=0.6063, df=4

## Sheet: Fig. 5G
siCTRL UT	siPKCθ UT	siCTRL bFGF	siPKCθ bFGF
12812	9829	39156	19469
12339	10770	37679	20175
13823	13248	40567	21539
16922	17013	46119	22808
Bonferroni's multiple comparisons test	Mean Diff.	95.00% CI of diff.	Significant?	Summary	Adjusted P Value
siCTRL UT vs. siPKCθ UT	1259	-4878 to 7396	No	ns	>0.9999
siCTRL UT vs. siCTRL bFGF	-26906	-33044 to -20769	Yes	****	<0.0001
siCTRL UT vs. siPKCθ bFGF	-7024	-13161 to -886.4	Yes	*	0.0216
siPKCθ UT vs. siCTRL bfGF	-28165	-34303 to -22028	Yes	****	<0.0001
siPKCθ UT vs. siPKCθ bFGF	-8283	-14420 to -2145	Yes	**	0.0067
siCTRL bFGF vs. siPKCθ bFGF	19883	13745 to 26020	Yes	****	<0.0001

## Sheet: Fig. 5I
siCTRL UT	siPKCθ UT	siCTRL bFGF	siPKCθ bFGF
197827	148803	402837	191893
246006	202305	445055	345645
293486	138103	590250	279299
	siCTRL bFGF	siPKCθ bFGF
	vs.	vs.
	siCTRL UT	siCTRL bFGF
Unpaired t test
P value	0.0208	0.0454
P value summary	*	*
Significantly different (P < 0.05)?	Yes	Yes
One- or two-tailed P value?	Two-tailed	Two-tailed
t, df	t=3.701, df=4	t=2.871, df=4
