# Supplementary material for: Cooperation of Striatin 3 and MAP4K4 promotes growth and tissue invasion
Source: Commun Biol. 2022 Aug 8;5:795. doi: 10.1038/s42003-022-03708-y (PMC9360036; doi:10.1038/s42003-022-03708-y)
Supplement: Supplementary file 13 — Supplementary Data 10 [file 42003_2022_3708_MOESM13_ESM.xlsx]

## Sheet: Fig.6E
Untreated					bFGF
siCTRL	siMAP4K4	siSTRN4	siSTRN3	siSTRIP1	siCTRL	siMAP4K4	siSTRN4	siSTRN3	siSTRIP1
1.01	0.941428	0.540186	0.615765	0.655887	1.38491	0.480491	0.540043	0.578123	0.982156
1	0.19219	0.29564	0.41046	0.64734	0.67435	0.08493	0.26531	0.2817	0.40831
1.01	0.5	1.17	0.64	0.7	0.43	0.09	0.53	0.18	0.46
0.99	0.12	0.79	0.64	0.36	1.89	0.19	1.75	0.46	1.25
	siMAP4K4 UT	siSTRN3 UT	siSTRIP1 UT	siMAP4K4 bFGF
	vs.	vs.	vs.	vs.
	siCTRL UT	siCTRL UT	siCTRL UT	siCTRL bFGF
Unpaired t test
P value	0.0234	0.0003	0.0019	0.0434
P value summary	*	***	**	*
Significantly different (P < 0.05)?	Yes	Yes	Yes	Yes
One- or two-tailed P value?	Two-tailed	Two-tailed	Two-tailed	Two-tailed
t, df	t=3.018, df=6	t=7.625, df=6	t=5.282, df=6	t=2.551, df=6

## Sheet: Fig. 6F
DAOY WT UT	DAOY WT bFGF	M4K4-FLAG UT	M4K4-FLAG bFGF	KD-ID1-ID2 UT	KD-ID1-ID2 bFGF
0.9	1.03669	1.14572	2.39018	0.772176	1.23724
1	1.89935	0.859403	3.65706	0.172545	0.751113
1.1	2.41238	0.146864	3.58509	0.474372	0.930788
	siMAP4K4 bFGF	M4K4-FLAG bFGF	KD-ID1-ID2 bFGF
	vs.	vs.	vs.
	siCTRL UT	M4K4-FLAG NT	M4K4-FLAG bFGF
Unpaired t test
P value	0.006	0.0079	0.0068
P value summary	**	**	**
Significantly different (P < 0.05)?	Yes	Yes	Yes
One- or two-tailed P value?	Two-tailed	Two-tailed	Two-tailed
t, df	t=5.329, df=4	t=4.919, df=4	t=5.148, df=4

## Sheet: Fig. 6H
siCTRL UT	siVASP UT	siCTRL bFGF	siVASP bFGF
12812	13146	39156	24414
12339	13352	37679	27912
13823	9917	40567	27452
16125	17805	35650	33440
Bonferroni's multiple comparisons test	Mean Diff.	95.00% CI of diff.	Significant?	Summary	Adjusted P Value
siCTRL UT vs. siVASP UT	219.8	-6075 to 6515	No	ns	>0.9999
siCTRL UT vs. siCTRL bFGF	-24488	-30783 to -18193	Yes	****	<0.0001
siCTRL UT vs. siVASP bFGF	-14530	-20825 to -8235	Yes	****	<0.0001
siVASP UT vs. siCTRL bFGF	-24708	-31003 to -18413	Yes	****	<0.0001
siVASP UT vs. siVASP bFGF	-14750	-21045 to -8454	Yes	****	<0.0001
siCTRL bFGF vs. siVASP bFGF	9959	3663 to 16254	Yes	**	0.0019
