# Supplementary material for: Cooperation of Striatin 3 and MAP4K4 promotes growth and tissue invasion
Source: Commun Biol. 2022 Aug 8;5:795. doi: 10.1038/s42003-022-03708-y (PMC9360036; doi:10.1038/s42003-022-03708-y)
Supplement: Supplementary file 14 — Supplementary Data 11 [file 42003_2022_3708_MOESM14_ESM.xlsx]

## Sheet: Fig. S2A
STRN4							STRN3							STRIP1
Medulloblastoma	Low-grade glioma	High-grade glioma	Ependymoma	Craniopharyngioma	Ganglioglioma	ATRT	Medulloblastoma	Low-grade glioma	High-grade glioma	Ependymoma	Craniopharyngioma	Ganglioglioma	ATRT	Medulloblastoma	Low-grade glioma	High-grade glioma	Ependymoma	Craniopharyngioma	Ganglioglioma	ATRT
2.55826	0.123952	-0.321103	-1.47487	0.275466	-0.075279	0.612769	-0.522544	-0.657777	0.708011	0.532956	1.41178	-0.0694317	0.174858	2.04449	0.560723	-0.62101	-1.13102	-0.693671	-0.450453	-0.610394
1.76189	-0.440579	0.40274	1.53266	0.179733	-0.0954607	0.124714	0.594968	0.619648	0.340603	1.45301	-1.20131	0.47996	0.291165	3.1799	-0.226702	-1.6092	-1.29413	0.144466	-2.17158	-0.783304
1.08175	-1.16239	0.914526	0.419889	-1.25158	-0.538641	1.01237	1.69246	0.0469829	1.45448	-0.803857	-0.330787	-0.945701	-1.21361	2.36235	-1.07094	-0.0876316	0.0154384	-0.955235	-0.447822	2.11429
1.31526	-0.504111	1.41354		-1.10502	0.470488	1.88757	1.3247	-1.57634	0.289465		1.36922	0.468655	-0.376085	2.4297	-0.86193	1.48783		-1.25184	0.034567	1.83635
2.63277	-0.738338	0.0599882	-0.893608	-0.154562	1.91261	0.968404	2.30446	0.10999	-2.40715	0.792855	-1.52971	-0.126009	1.48654	3.08126	-0.432686	0.257884	0.00839309	0.666674	0.455491	0.0573
2.03643	0.77967	0.093151		-0.919133	-1.28125	1.19587	1.59449	-0.565074	-0.399328		0.53811	-0.9761	1.05439	2.80579	1.2769	0.36746		-0.692599	-0.397033	0.516252
1.38291	1.13577	1.33302	0.0411228		0.403106	1.25416		-1.62573	-1.89108	-0.413611		0.763999	2.11904		-0.63834	-1.60896	-1.1712		1.70877	1.35624
1.32712	1.50329		-0.520417	0.733186	1.54665			-2.98406		0.355903	1.57206	-0.482722			0.608945		-0.360807	0.558011	0.746602
1.23351	0.586995	1.65881	-0.283086	0.125248	0.727666	2.02324	2.36683	-0.854547	-0.827081	-0.0285431	-0.546102	-0.496959	2.14113	2.60496	0.132146	-0.134329	-0.578819	0.242605	0.462987	1.70266
2.87466	-1.00213		-0.024367	-0.434356	-0.220506	0.99862	1.51794	-0.693592		-0.225123	-0.182011	0.0261285	0.6685	0.764817	-0.613269		-0.210506	0.761973	-0.101522	-0.784669
0.60992	-0.928174	-0.324308	-0.505371	0.0371588	-0.839012		3.36495	-0.184383	-2.04101	0.114017	-0.519089	0.165205		2.15018	-0.301423	0.965849	-0.620895	-0.633005	-0.570588
	-0.790123	1.08469	0.0786296		-0.252916		-0.0951757	-0.0817885	-0.34695	-0.814182		0.0872379		1.19908	-0.787494	0.607407	-0.085306		-0.269098
1.37036	0.398659	0.245997	1.21258		0.328842		-0.286645	-0.0740528	-0.194933	-1.22782		0.165777		2.39779	-0.398199	0.130865	0.778622		-0.697867
		-0.256513	0.35997	-0.910932	1.68899				-0.469123	-0.106817	0.67298	-1.08946				-1.01889	-0.0866104	-0.953304	0.623354
	-1.94774	1.11566	-0.521786	-0.517073	0.330695		1.03192	-0.0535926	-1.02307	0.357577	0.968703	-0.00877631		2.53759	0.879257	-0.310765	-0.599769	-0.476308	-0.231604
0.819601	-0.56153	0.19764	0.16659		0.181287			-1.07199	-2.9184	-0.777935		-0.343599			0.294531	0.0853456	-0.490179		-0.145233
0.43545	0.276083	0.0517054	-1.62166		0.976363			-0.961333	-1.80297	0.768337		-1.04358			-0.450453	-0.0936555	-1.74827		0.811999
1.77805		0.657627	-0.325319		0.0834681		0.221098		-0.801594	-0.429968		-0.78272		0.357051		0.901586	-1.17526		-0.215494
	0.537463	-0.513044	1.4585		-0.818958		2.64274	0.154349	0.306924	-1.09329		-1.31353		0.0314808	0.260717	-0.0516822	0.716605		-0.0604167
1.5654	-0.983336		-0.250988				1.14831	0.294498		1.33721				-1.06425	-0.507888		0.561656
	-1.10835	-1.14272	0.768925					-0.22869	-1.94475	0.951334					-0.0350397	-0.463785	1.79562
	-1.1005	0.756596	0.377251				0.929311	0.483992	-0.84087	-1.24779				1.20204	-0.687402	1.21332	0.742419
	-1.87935	-0.722754	1.58084					-0.291418	-2.19829	-0.119923					-0.111834	-1.36069	1.95671
	1.19253	-0.357894	0.319266					0.5863	-1.01726	-1.2251					1.41121	-5.15047e-06	-0.108994
			1.31977							1.2292							1.48099
	-0.27162		-0.171349					0.0648204		2.18824					-0.322063		1.35017
	-0.761019		0.708079					0.275957		1.10218					-1.33834		1.02769
	-0.374692		0.452737					0.157381		-0.599872					-0.161827		-0.0805288
	-0.52924							-0.0373307							-0.630634
	-1.63183							0.108655							-1.27055
	-0.671619		0.908938					-0.77514		-2.09118					-0.411566		0.202829
			-0.324326							-0.217501							0.150777
	-1.34014							-0.0973747							-0.868784
	0.0658477							-0.367861							-0.222508
	-1.92955							1.17089							0.22077
	-1.06902							0.481004							-0.418875
	-2.23622							0.377805							-0.728728
	-1.53497							0.437718							-1.06139
	-2.27106							0.668083							-1.50455
	-1.32707							-0.859643							-1.16368
	-0.782943							0.224681							-0.682171
	-0.653373							-0.175126							0.246759
	-1.2199							0.130892							-0.250588
	-2.14823							0.668217							-1.1021
	-1.18215							-0.581291							-1.29882
	-0.573018							-0.26706							-1.18405
	-0.665349							-0.394476							-1.30189
	-0.472372							0.734408							0.203109
	0.339784							0.182243							-0.33499
	-0.0972022							1.26097							0.0660418
	-1.21733							-0.434482							-1.53997
	-0.318174							0.0327697							0.143948
	-0.732426							0.450158							-0.241706
	-0.863269							0.07849							-0.121337
	-0.357622							-0.44715							-2.16953
	-0.953036							-0.0966888							-0.491838
	-0.773661							0.353074							-0.928882
	0.176838							-0.0399202							0.140582
	0.141197							0.241334							0.0618842
	-0.373766							-0.17286							-0.391733
	0.422722							0.292508							-0.678974
	-0.709162							0.489911							-0.107127
	0.366775							-0.633089							0.64808
	-0.0286088							-0.792058							-0.697049
	-0.29931							0.137044							0.111921
	0.346878							-0.386097							0.856568
	-0.559043							0.325121							-0.577238
	-1.04353							-0.362828							-0.366931
	-0.781364							0.867148							-0.243454
	-0.542963							1.09171							-0.271577
	-0.932515							0.356446							-1.11251
	-1.11809							0.657576							-0.888896
	-0.635005							0.929699							-0.0289345
	-0.814467							0.273985							-0.599225
	-0.229392							-2.20216							0.593307
	-0.750137							0.734975							-1.01538
	-1.17635							-0.119675							-0.069858
	-0.490817							1.10555							-0.383796
	-0.985272							0.117799							-0.590703
	0.196577							-0.516854							0.0442781
	-0.976672							-1.13604							-0.194159
	0.314661							-0.0452698							0.752587
	-0.706282							-0.433053							-0.707661
	1.01657							-0.190123							0.551169
	-0.721681							0.660878							-0.38129
	-0.391156							0.156621							-0.995042
	-0.135219							0.261828	0.63712						0.116722
	Bonferroni's multiple comparisons test	Mean Diff.	95.00% CI of diff.	Significant?	Summary	Adjusted P Value
STRN4	Medulloblastoma vs. Low-grade glioma	2.11	1.463 to 2.757	Yes	****	<0.0001
	Medulloblastoma vs. High-grade glioma	1.247	0.4602 to 2.033	Yes	****	<0.0001
	Medulloblastoma vs. Ependymoma	1.378	0.6352 to 2.121	Yes	****	<0.0001
	Medulloblastoma vs. Craniopharyngioma	1.877	0.9723 to 2.783	Yes	****	<0.0001
	Medulloblastoma vs. Ganglioglioma	1.311	0.5064 to 2.115	Yes	****	<0.0001
	Medulloblastoma vs. ATRT	0.4292	-0.5583 to 1.417	No	ns	>0.9999
STRN3	Medulloblastoma vs. Low-grade glioma	1.295	0.5483 to 2.042	Yes	****	<0.0001
	Medulloblastoma vs. High-grade glioma	2.03	1.131 to 2.928	Yes	****	<0.0001
	Medulloblastoma vs. Ependymoma	1.248	0.3909 to 2.105	Yes	***	0.0003
	Medulloblastoma vs. Craniopharyngioma	1.054	0.009778 to 2.098	Yes	*	0.0456
	Medulloblastoma vs. Ganglioglioma	1.53	0.6021 to 2.458	Yes	****	<0.0001
	Medulloblastoma vs. ATRT	0.5343	-0.6051 to 1.674	No	ns	>0.9999
STRIP1	Medulloblastoma vs. Low-grade glioma	2.105	1.407 to 2.802	Yes	****	<0.0001
	Medulloblastoma vs. High-grade glioma	1.819	0.9719 to 2.667	Yes	****	<0.0001
	Medulloblastoma vs. Ependymoma	1.718	0.9177 to 2.518	Yes	****	<0.0001
	Medulloblastoma vs. Craniopharyngioma	2.029	1.054 to 3.004	Yes	****	<0.0001
	Medulloblastoma vs. Ganglioglioma	1.803	0.9371 to 2.670	Yes	****	<0.0001
	Medulloblastoma vs. ATRT	1.155	0.09086 to 2.219	Yes	*	0.021

## Sheet: Fig. S2B
STRN4							STRN3							STRIP1
Medulloblastoma	Low-grade glioma	High-grade glioma	Ependymoma	Craniopharyngioma	Ganglioglioma	ATRT	Medulloblastoma	Low-grade glioma	High-grade glioma	Ependymoma	Craniopharyngioma	Ganglioglioma	ATRT	Medulloblastoma	Low-grade glioma	High-grade glioma	Ependymoma	Craniopharyngioma	Ganglioglioma	ATRT
2.73579	-0.693298	-0.213523	-0.399563	0.570379	0.745673	0.551847	0.443118	-1.47259	-0.182803	-1.6991	2.00343	-0.083675	0.720852	0.645463	1.45559	-1.81705	0.149726	0.931814	1.5552	-0.655892
1.62692	-0.371049	0.638299	1.18249	-0.611031	0.0714593	0.350604	-0.14614	-1.572	0.469361	-0.925277	0.802455	0.286006	0.437492	0.672523	-0.576173	-0.732037	-1.9132	-0.458013	-1.39089	-0.788461
1.72359	-0.476298	1.02889	-0.108587	-0.292501	0.563392	-0.184795	1.39082	0.0290588	0.231794	-1.69394	1.00963	0.631603	-0.57877	0.978794	-1.11386	0.116172	-1.65523	0.830244	0.948165	-0.834666
2.22604	-0.929312	0.636813	-0.959946	-0.156425	1.00355	0.507178	1.43081	0.134345	0.463896	-2.36186	0.321237	1.01153	-1.34076	-0.313234	0.505646	-0.151841	-0.0869952	-1.59742	2.24165	-0.792052
2.94457	0.594122	-0.644403	-0.92036	0.876793	1.47737	0.887314	1.19492	-1.15553	-0.904303	-1.25823	1.16443	1.46795	0.0281664	0.978643	-0.486977	-0.398979	-0.623624	0.549674	2.1726	-0.677145
1.62533	-0.298065	0.324122	0.705079	-0.151333	-0.43782	0.353536	0.557056	1.07055	-1.6589	-0.156323	1.10376	0.4223	0.568155	0.220935	0.168601	-1.34498	-2.34462	-0.987142	0.319386	-0.539334
2.46225	-0.818233	-0.2881	0.592772	1.0891	1.2276	0.816771	0.758102	1.70171	-0.344903	-1.62655	2.12051	1.02411	0.870069	0.851781	-1.04281	-2.09219	0.510833	1.26035	0.70161	0.490959
1.81078	1.21627	0.0531809	0.344709	0.166172	0.536053	0.690958	0.715027	-0.129159	-1.60516	-1.4255	2.69436	0.375701	1.21383	0.601708	0.593183	-0.417039	-0.0331961	0.768271	1.4609	-0.602458
2.02233	0.55598	-2.05557	0.611522	0.680374	-0.755912	0.143038	1.06779	0.477831	-1.60622	-1.75196	1.91862	0.74658	0.61423	1.30212	0.400688	-0.941215	-0.978304	0.748212	1.63784	0.480872
0.588543	0.171986	0.500792	-0.935633	-0.107584	0.203376	-0.813078	0.296878	0.111694	-3.00118	-0.779368	1.11034	0.702363	0.490642	-0.979863	0.12461	-0.246094	0.308511	-0.192411	0.251451	-0.201498
1.19056	-0.570993	0.64631	-1.10226	-1.7189	-0.0608621	-1.00087	1.2471	-1.95227	-0.980047	-1.25738	-1.08048	0.168495	0.775217	-0.0876514	-1.14548	-1.78832	-2.16485	-1.09606	1.42544	-0.356278
0.23499	-1.38576	1.73631	1.13691	-1.20022	0.862277	0.983938	0.936012	0.451953	-0.333701	-1.23333	-0.286428	1.36334	0.480921	-0.398093	-1.49069	0.110108	-1.01861	-1.03941	0.926874	1.46343
0.0259336	0.374831	0.0168306	-1.12915	-2.35155	-0.0381416		0.725851	0.63577	0.314163	-1.37569	-0.404263	-0.542022		-0.0589927	1.64242	-0.471085	-0.361061	-1.39508	0.399296
0.843988	0.402022	0.342615	-0.903655	-0.896082	-0.869401		0.175003	1.14077	0.681693	-1.40988	0.34916	0.931582		-0.45214	2.31484	-0.252397	-0.716959	0.814993	-0.288132
1.09822	0.0507022	0.0481456	-0.931437	-1.71118	-0.333489		0.714345	-0.0955706	0.33234	-1.9556	-0.295585	0.206556		0.36975	0.850747	0.0511334	-0.759253	-0.830309	0.817485
1.49903	-1.69124	1.38425	-1.62946	-1.90729	2.14641		0.708729	0.954224	-2.66931	-3.27951	-0.399707	0.0475727		-0.260945	-0.216528	0.628879	-0.289011	0.328423	1.3438
1.50205	-1.62044	-0.504238	-1.47893		0.710703		1.21389	1.20599	-1.80709	-2.14533		0.594077		1.03838	0.0248538	-2.01192	-2.91563		1.90326
1.24424	0.419066	1.55147	-0.822528		-0.0972423		0.939255	0.738918	0.0894997	-0.934627		-0.665721		0.134082	-1.23368	0.222846	-0.401508		1.70382
0.929523	-0.916421	0.349948	1.04898		-1.41418		1.25413	-0.912854	0.626178	-0.696718		-1.06728		0.55316	0.147047	-1.18688	-0.0871531
1.26301	0.169909	-0.346345	0.397168				1.22302	0.307247	-0.66035	-0.930149				-0.411213	0.529279	0.843511	0.272888
0.464591	0.0168867	-0.839019	0.716637				0.39028	-0.438937	-0.642823	0.462183				-1.58371	0.974054	-1.63588	-0.549081
0.515678	-0.229826	0.517082	0.462891				0.0285773	-0.076573	0.651994	-0.0884757				-0.727117	0.857108	0.829399	-0.0762506
	-0.219074	-1.8034	1.04804					-0.779088	-2.19657	-0.469677					-1.40501	1.53889	0.640438
	-0.902151	-0.651937	0.584977					0.447069	-0.120031	-0.890073					-1.36171	-1.32055	-1.2755
	-0.411327		-0.0259351					-0.117995		-1.06094					-0.545338	-0.241034	-0.996555
	0.165312		1.39579					1.11549		-0.15724					1.06239		0.123925
	-0.885801		1.28113					-0.318518		0.241166					0.533287		0.318569
	-1.42294		0.498993					-0.524692		-1.62975					0.918644		-0.503506
	-0.894582		0.195948					-0.685344		-1.07641					1.46065		-2.79161
	-0.337948		-0.233452					0.21613		-1.67977					1.25492		-1.98332
	-0.320887		-1.02734					-1.48088		-0.94286					-0.490531		-0.352799
	-2.5831		-1.63502					-1.07804		-0.768166					0.293707		-0.338412
	-0.592523							-0.568198							1.33666
	-0.466419							0.149651							0.279032
	-1.55187							-1.65674							-0.612119
	-1.10505							-0.538435							0.472194
	-1.18723							-0.0815647							1.12045
	-2.37986							-0.0967488							-0.133959
	-1.86641							0.662073							-0.0744039
	-1.75205							0.0762808							2.32784
	-1.75815							-0.604262							-0.0538059
	-1.15894							-0.556483							-0.570721
	-0.711229							-1.45526							0.406935
	-0.76647							-0.115909							-0.721989
	-1.1557							-0.792914							0.198608
	-0.854645							0.194763							1.34419
	-1.6163							-0.482386							-0.946389
	-0.817027							-0.291294							-0.932575
	0.272036							1.37267							-1.04428
	0.503851							0.365926							-0.0729808
	-0.388715							-0.134989							-0.54393
	0.942538							0.202082							1.48318
	0.147779							0.861366							-0.536528
	0.891974							0.732888							0.707565
	-0.163891							0.448211							1.50664
	1.0515							1.18922							1.9447
	0.274515							0.998985							0.21745
	-1.02607							-0.359289							0.536676
	0.296025							-0.508588							0.00494497
	-0.467301							0.236319							0.288254
	0.36535							-0.653873							-0.187581
	-0.909701							-0.376133							0.693841
	0.110479							1.15202							2.00882
	1.05019							1.16668							0.693369
	0.00820302							1.12285							1.50407
	-0.0844633							0.621295							1.02537
	0.305384							0.6768							-0.516999
	0.33927							0.243456							0.271514
	0.139009							0.235681							-0.591748
	-0.830237							1.13789							0.280635
	0.309688							0.0681462							0.841837
	-0.198074							-0.393376							-0.362573
	-0.112726							0.300066							1.20185
	-0.246256							0.171326							-0.00662082
	0.487782							-0.147496							0.445828
	-0.482801							0.680123							0.476393
	-0.126308							0.0517531							0.543456
	-1.19939							-0.391806							-0.00527775
	-0.453574							0.780522							-1.86154
	-0.616272							0.367135							-0.672508
	-0.185623							-0.514199							0.468254
	-0.32312							1.10237							0.294767
	-0.893934							0.150507							0.708463
	-0.843575							0.0618614							-0.255895
	0.416381							0.0755599							0.359448
	1.43769							-0.628393							0.039037
	-1.32113							0.519451							0.905025
	0.715741							0.821363							-0.860326
	-0.559667							1.43016							-0.957631
	0.683306							0.41976							0.43758
	0.462961							1.22611							-1.37309
	1.23149							1.20085							0.757039
	0.497977							0.63712							-0.467738
	Bonferroni's multiple comparisons test	Mean Diff.	95.00% CI of diff.	Significant?	Summary	Adjusted P Value
STRN4	Medulloblastoma vs. Low-grade glioma	1.735	1.104 to 2.365	Yes	****	<0.0001
	Medulloblastoma vs. High-grade glioma	1.289	0.5037 to 2.074	Yes	****	<0.0001
	Medulloblastoma vs. Ependymoma	1.454	0.7170 to 2.190	Yes	****	<0.0001
	Medulloblastoma vs. Craniopharyngioma	1.872	0.9986 to 2.746	Yes	****	<0.0001
	Medulloblastoma vs. Ganglioglioma	1.098	0.2653 to 1.931	Yes	**	0.0015
	Medulloblastoma vs. ATRT	1.116	0.1616 to 2.071	Yes	**	0.0085
STRN3	Medulloblastoma vs. Low-grade glioma	0.6717	0.08292 to 1.261	Yes	*	0.0116
	Medulloblastoma vs. High-grade glioma	1.404	0.6706 to 2.137	Yes	****	<0.0001
	Medulloblastoma vs. Ependymoma	1.94	1.252 to 2.627	Yes	****	<0.0001
	Medulloblastoma vs. Craniopharyngioma	0.02654	-0.7895 to 0.8425	No	ns	>0.9999
	Medulloblastoma vs. Ganglioglioma	0.3836	-0.3942 to 1.161	No	ns	>0.9999
	Medulloblastoma vs. ATRT	0.4281	-0.4632 to 1.319	No	ns	>0.9999
STRIP1	Medulloblastoma vs. Low-grade glioma	-0.06211	-0.7200 to 0.5958	No	ns	>0.9999
	Medulloblastoma vs. High-grade glioma	0.6481	-0.1631 to 1.459	No	ns	0.3113
	Medulloblastoma vs. Ependymoma	0.8551	0.08653 to 1.624	Yes	*	0.0157
	Medulloblastoma vs. Craniopharyngioma	0.225	-0.6868 to 1.137	No	ns	>0.9999
	Medulloblastoma vs. Ganglioglioma	-0.8675	-1.749 to 0.01451	No	ns	0.0588
	Medulloblastoma vs. ATRT	0.3908	-0.6051 to 1.387	No	ns	>0.9999
