# Supplementary material for: Cooperation of Striatin 3 and MAP4K4 promotes growth and tissue invasion
Source: Commun Biol. 2022 Aug 8;5:795. doi: 10.1038/s42003-022-03708-y (PMC9360036; doi:10.1038/s42003-022-03708-y)
Supplement: Supplementary file 15 — Supplementary Data 12 [file 42003_2022_3708_MOESM15_ESM.xlsx]

## Sheet: Fig. S3C
Untreated									bFGF
sgCTRL	sgMAP4K4_1	sgMAP4K4_2	sgSTRN4_1	sgSTRN4_2	sgSTRN3_1	sgSTRN3_2	sgSTRIP1_1	sgSTRIP1_2	sgCTRL	sgMAP4K4_1	sgMAP4K4_2	sgSTRN4_1	sgSTRN4_2	sgSTRN3_1	sgSTRN3_2	sgSTRIP1_1	sgSTRIP1_2
3732	1252	597	2462	2775	1690	3595	6747	5613	27327	5374	2379	3290	8432	26243	18543	18229	23547
3242	1192	1262	3535	3221	2845	3423	8073	5362	31930	8787	2345	6822	8957	21954	17652	26484	29850
5193	2195	1720	2134	1543	3127	4936	5308	7529	29881	3958	4837	7058	8189	18142	34814	24720	32684
9339	356	1729	2928	1553	2896	2537	7420	3731	30582	7248	3758	6317	7420	31616	39350	21929
3903	1335	3451	2456	577	3853	3878	6489	9715	32731	3610	3820	6898	8240	25493	28504	22133
7057	1055	1224	2733	731	4376	3514	3356		35924	5671	8710	5621	11529	28297	37748	28849
5362	883	4444	1505	4130	2520	5599	7525		24001	9103	10780	6980	20096	20624	39824
2494	1366	526	1716	1661	6266	4150	5354		26758	10215	8367	14451	21239	13408	26584
2354	941	979	2540	4610	4322	4913	5131		25100	10454		11976	20569		28016
5917	1366		4681		4310	8281			26608	2955		10350
6852	941		8246						37432	1878		12938
3880	2467		6718						26335	2927		14767
Bonferroni's multiple comparisons test	Mean Diff.	95.00% CI of diff.	Significant?	Summary	Adjusted P Value
sgCTRL_bFGF vs. sgMAP4K4_1_bFGF	23536	18094 to 28978	Yes	****	<0.0001
sgCTRL_bFGF vs. sgMAP4K4_2_bFGF	23926	17842 to 30010	Yes	****	<0.0001
sgCTRL_bFGF vs. sgSTRN4_1 bFGF	20595	15153 to 26037	Yes	****	<0.0001
sgCTRL_bFGF vs. sgSTRN4_2 bFGF	16810	10932 to 22687	Yes	****	<0.0001
sgCTRL_bFGF vs. sgSTRN3_1 bFGF	6329	244.5 to 12413	Yes	*	0.0292
sgCTRL_bFGF vs. sgSTRN3_2 bFGF	-564.3	-6442 to 5314	No	ns	>0.9999
sgCTRL_bFGF vs. sgSTRIP1_1 bFGF	5827	-838.1 to 12492	No	ns	0.2438
sgCTRL_bFGF vs. sgSTRIP1_2 bFGF	857.1	-7747 to 9461	No	ns	>0.9999

## Sheet: Fig. S3D
Gene	siCTRL			siMAP4K4			siSTRN4			siSTRN3			siSTRIP1
MAP4K4	1.1	0.9	1	0.360637	0.173105	0.151565	0.782397	1.07221	1.27569	1.2009	0.702818	0.830158	1.19466	1.42658	0.803817
STRN4	1.1	0.9	1	1.09534	1.06057	0.712991	0.269253	0.20278	0.132708	1.08247	0.563687	0.314675	1.02369	1.64453	0.899425
STRN3	1.1	0.9	1	1.21625	0.721041	0.907507	1.19948	1.12507	0.73284	0.208488	0.084728	0.076285	0.90083	1.66204	0.731706
STRIP1	1.1	0.9	1	1.12351	0.595194	0.839766	1.06204	1.01021	1.12819	0.990142	0.73017	0.704296	0.309332	0.572264	0.272651
	Bonferroni's multiple comparisons test	Mean Diff.	95.00% CI of diff.	Significant?	Summary	Adjusted P Value
MAP4K4	siCTRL vs. siMAP4K4	0.7716	0.1912 to 1.352	Yes	**	0.0031
	siCTRL vs. siSTRN4	-0.04343	-0.6237 to 0.5369	No	ns	>0.9999
	siCTRL vs. siSTRN3	0.08871	-0.4916 to 0.6690	No	ns	>0.9999
	siCTRL vs. siSTRIP1	-0.1417	-0.7220 to 0.4386	No	ns	>0.9999
	siMAP4K4 vs. siSTRN4	-0.815	-1.395 to -0.2347	Yes	**	0.0016
	siMAP4K4 vs. siSTRN3	-0.6829	-1.263 to -0.1025	Yes	*	0.0117
	siMAP4K4 vs. siSTRIP1	-0.9133	-1.494 to -0.3329	Yes	***	0.0003
	siSTRN4 vs. siSTRN3	0.1321	-0.4482 to 0.7125	No	ns	>0.9999
	siSTRN4 vs. siSTRIP1	-0.09825	-0.6786 to 0.4821	No	ns	>0.9999
	siSTRN3 vs. siSTRIP1	-0.2304	-0.8107 to 0.3499	No	ns	>0.9999
STRN4	siCTRL vs. siMAP4K4	0.0437	-0.5366 to 0.6240	No	ns	>0.9999
	siCTRL vs. siSTRN4	0.7984	0.2181 to 1.379	Yes	**	0.002
	siCTRL vs. siSTRN3	0.3464	-0.2339 to 0.9267	No	ns	0.8376
	siCTRL vs. siSTRIP1	-0.1892	-0.7695 to 0.3911	No	ns	>0.9999
	siMAP4K4 vs. siSTRN4	0.7547	0.1744 to 1.335	Yes	**	0.004
	siMAP4K4 vs. siSTRN3	0.3027	-0.2776 to 0.8830	No	ns	>0.9999
	siMAP4K4 vs. siSTRIP1	-0.2329	-0.8132 to 0.3474	No	ns	>0.9999
	siSTRN4 vs. siSTRN3	-0.452	-1.032 to 0.1283	No	ns	0.2587
	siSTRN4 vs. siSTRIP1	-0.9876	-1.568 to -0.4073	Yes	****	<0.0001
	siSTRN3 vs. siSTRIP1	-0.5356	-1.116 to 0.04471	No	ns	0.0908
STRN3	siCTRL vs. siMAP4K4	0.05173	-0.5286 to 0.6320	No	ns	>0.9999
	siCTRL vs. siSTRN4	-0.01913	-0.5994 to 0.5612	No	ns	>0.9999
	siCTRL vs. siSTRN3	0.8768	0.2965 to 1.457	Yes	***	0.0006
	siCTRL vs. siSTRIP1	-0.09819	-0.6785 to 0.4821	No	ns	>0.9999
	siMAP4K4 vs. siSTRN4	-0.07086	-0.6512 to 0.5095	No	ns	>0.9999
	siMAP4K4 vs. siSTRN3	0.8251	0.2448 to 1.405	Yes	**	0.0013
	siMAP4K4 vs. siSTRIP1	-0.1499	-0.7302 to 0.4304	No	ns	>0.9999
	siSTRN4 vs. siSTRN3	0.896	0.3156 to 1.476	Yes	***	0.0004
	siSTRN4 vs. siSTRIP1	-0.07906	-0.6594 to 0.5013	No	ns	>0.9999
	siSTRN3 vs. siSTRIP1	-0.975	-1.555 to -0.3947	Yes	***	0.0001
STRIP1	siCTRL vs. siMAP4K4	0.1472	-0.4331 to 0.7275	No	ns	>0.9999
	siCTRL vs. siSTRN4	-0.06681	-0.6471 to 0.5135	No	ns	>0.9999
	siCTRL vs. siSTRN3	0.1918	-0.3885 to 0.7721	No	ns	>0.9999
	siCTRL vs. siSTRIP1	0.6153	0.03494 to 1.196	Yes	*	0.0309
	siMAP4K4 vs. siSTRN4	-0.214	-0.7943 to 0.3663	No	ns	>0.9999
	siMAP4K4 vs. siSTRN3	0.04462	-0.5357 to 0.6249	No	ns	>0.9999
	siMAP4K4 vs. siSTRIP1	0.4681	-0.1122 to 1.048	No	ns	0.2132
	siSTRN4 vs. siSTRN3	0.2586	-0.3217 to 0.8389	No	ns	>0.9999
	siSTRN4 vs. siSTRIP1	0.6821	0.1017 to 1.262	Yes	*	0.0118
	siSTRN3 vs. siSTRIP1	0.4235	-0.1569 to 1.004	No	ns	0.3616

## Sheet: Fig. S3E
MAP4K4		STRN4		STRN3		STRIP1
siCTRL	siMAP4K4	siCTRL	siSTRN4	siCTRL	siSTRN3	siCTRL	siSTRIP1
1	0.009757	1	0.068109	1	0.059338	1	0.129098
1.11	0.038611	1.11	0.023369	1.11	0.067806	1.11	0.186725
0.99	0.065039	0.99	0.072269	0.99	0.188573	0.99	0.070505
1	0.071892	1	0.229426	1	0.22699	1	0.132729
	siMAP4K4
MAP4K4	vs.
	siCTRL
Unpaired t test
P value	<0.0001
P value summary	****
Significantly different (P < 0.05)?	Yes
One- or two-tailed P value?	Two-tailed
t, df	t=30.82, df=6
	siSTRN4
STRN4	vs.
	siCTRL
Unpaired t test
P value	<0.0001
P value summary	****
Significantly different (P < 0.05)?	Yes
One- or two-tailed P value?	Two-tailed
t, df	t=19.92, df=6
	siSTRN3
STRN3	vs.
	siCTRL
Unpaired t test
P value	<0.0001
P value summary	****
Significantly different (P < 0.05)?	Yes
One- or two-tailed P value?	Two-tailed
t, df	t=20.29, df=6
	siSTRIP1
STRIP1	vs.
	siCTRL
Unpaired t test
P value	<0.0001
P value summary	****
Significantly different (P < 0.05)?	Yes
One- or two-tailed P value?	Two-tailed
t, df	t=36.12, df=6

## Sheet: Fig. S3F
Gene	siCTRL			siMAP4K4			siSTRN4			siSTRN3			siSTRIP1
MAP4K4	1	0.9	1.1	0.240856	0.304504	0.206623	0.882351	0.818703	1.01326	0.804708	0.853888	1.01008	0.917163	0.844839	1.29641
STRN4	1	0.9	1.1	0.834393	0.8612	0.988869	0.118311	0.0729671	0.198324	0.719109	0.954414	1.08964	0.753139	1.37659	0.955388
STRN3	1	0.9	1.1	0.973957	0.812409	1.26471	1.11676	0.949045	0.887157	0.0517368	0.195249	0.144104	0.872247	0.939911	0.985632
STRIP1	1	0.9	1.1	1.0206	0.831529	0.847828	0.868824	0.94234	1.02428	0.979808	1.11997	1.10051	0.12797	0.186698	0.219546
	Bonferroni's multiple comparisons test	Mean Diff.	95.00% CI of diff.	Significant?	Summary	Adjusted P Value
MAP4K4	siCTRL vs. siMAP4K4	0.7493	0.3513 to 1.147	Yes	***	0.0005
	siCTRL vs. siSTRN4	0.09523	-0.3028 to 0.4933	No	ns	>0.9999
	siCTRL vs. siSTRN3	0.1104	-0.2876 to 0.5085	No	ns	>0.9999
	siCTRL vs. siSTRIP1	-0.01947	-0.4175 to 0.3786	No	ns	>0.9999
	siMAP4K4 vs. siSTRN4	-0.6541	-1.052 to -0.2561	Yes	**	0.0015
	siMAP4K4 vs. siSTRN3	-0.6389	-1.037 to -0.2409	Yes	**	0.0019
	siMAP4K4 vs. siSTRIP1	-0.7688	-1.167 to -0.3708	Yes	***	0.0004
	siSTRN4 vs. siSTRN3	0.01521	-0.3828 to 0.4132	No	ns	>0.9999
	siSTRN4 vs. siSTRIP1	-0.1147	-0.5127 to 0.2833	No	ns	>0.9999
	siSTRN3 vs. siSTRIP1	-0.1299	-0.5279 to 0.2681	No	ns	>0.9999
STRN4	siCTRL vs. siMAP4K4	0.07185	-0.4052 to 0.5489	No	ns	>0.9999
	siCTRL vs. siSTRN4	0.8368	0.3598 to 1.314	Yes	***	0.0005
	siCTRL vs. siSTRN3	0.04561	-0.4314 to 0.5227	No	ns	>0.9999
	siCTRL vs. siSTRIP1	-0.0617	-0.5388 to 0.4153	No	ns	>0.9999
	siMAP4K4 vs. siSTRN4	0.765	0.2879 to 1.242	Yes	**	0.0012
	siMAP4K4 vs. siSTRN3	-0.02623	-0.5033 to 0.4508	No	ns	>0.9999
	siMAP4K4 vs. siSTRIP1	-0.1336	-0.6106 to 0.3435	No	ns	>0.9999
	siSTRN4 vs. siSTRN3	-0.7912	-1.268 to -0.3141	Yes	***	0.0009
	siSTRN4 vs. siSTRIP1	-0.8985	-1.376 to -0.4215	Yes	***	0.0003
	siSTRN3 vs. siSTRIP1	-0.1073	-0.5844 to 0.3697	No	ns	>0.9999
STRN3	siCTRL vs. siMAP4K4	-0.05036	-0.4168 to 0.3161	No	ns	>0.9999
	siCTRL vs. siSTRN4	-0.01765	-0.3841 to 0.3488	No	ns	>0.9999
	siCTRL vs. siSTRN3	0.8363	0.4698 to 1.203	Yes	****	<0.0001
	siCTRL vs. siSTRIP1	0.03407	-0.3324 to 0.4005	No	ns	>0.9999
	siMAP4K4 vs. siSTRN4	0.0327	-0.3338 to 0.3992	No	ns	>0.9999
	siMAP4K4 vs. siSTRN3	0.8867	0.5202 to 1.253	Yes	****	<0.0001
	siMAP4K4 vs. siSTRIP1	0.08443	-0.2820 to 0.4509	No	ns	>0.9999
	siSTRN4 vs. siSTRN3	0.854	0.4875 to 1.220	Yes	****	<0.0001
	siSTRN4 vs. siSTRIP1	0.05172	-0.3147 to 0.4182	No	ns	>0.9999
	siSTRN3 vs. siSTRIP1	-0.8022	-1.169 to -0.4358	Yes	***	0.0001
STRIP1	siCTRL vs. siMAP4K4	0.06668	-0.1532 to 0.2866	No	ns	>0.9999
	siCTRL vs. siSTRN4	0.02152	-0.1984 to 0.2414	No	ns	>0.9999
	siCTRL vs. siSTRN3	-0.1001	-0.3200 to 0.1198	No	ns	>0.9999
	siCTRL vs. siSTRIP1	0.7886	0.5687 to 1.009	Yes	****	<0.0001
	siMAP4K4 vs. siSTRN4	-0.04516	-0.2651 to 0.1747	No	ns	>0.9999
	siMAP4K4 vs. siSTRN3	-0.1668	-0.3867 to 0.05313	No	ns	0.217
	siMAP4K4 vs. siSTRIP1	0.7219	0.5020 to 0.9418	Yes	****	<0.0001
	siSTRN4 vs. siSTRN3	-0.1216	-0.3415 to 0.09829	No	ns	0.758
	siSTRN4 vs. siSTRIP1	0.7671	0.5472 to 0.9870	Yes	****	<0.0001
	siSTRN3 vs. siSTRIP1	0.8887	0.6688 to 1.109	Yes	****	<0.0001

## Sheet: Fig. S3G
MAP4K4		STRN4		STRN3		STRIP1
siCTRL	siMAP4K4	siCTRL	siSTRN4	siCTRL	siSTRN3	siCTRL	siSTRIP1
1	0.262057	1	0.045987	1	0.015558	1	0.050082
1.01	0.412997	1.01	0.122917	1.01	0.050392	1.01	0.158545
0.99	0.35401	0.99	0.08378	0.99	0.194212	0.99	0.224042
	siMAP4K4
MAP4K4	vs.
	siCTRL
Unpaired t test
P value	0.0001
P value summary	***
Significantly different (P < 0.05)?	Yes
One- or two-tailed P value?	Two-tailed
t, df	t=14.83, df=4
	siSTRN4
STRN4	vs.
	siCTRL
Unpaired t test
P value	<0.0001
P value summary	****
Significantly different (P < 0.05)?	Yes
One- or two-tailed P value?	Two-tailed
t, df	t=39.91, df=4
	siSTRN3
STRN3	vs.
	siCTRL
Unpaired t test
P value	<0.0001
P value summary	****
Significantly different (P < 0.05)?	Yes
One- or two-tailed P value?	Two-tailed
t, df	t=16.61, df=4
	siSTRIP1
STRIP1	vs.
	siCTRL
Unpaired t test
P value	<0.0001
P value summary	****
Significantly different (P < 0.05)?	Yes
One- or two-tailed P value?	Two-tailed
t, df	t=16.76, df=4

## Sheet: Fig. S3H
LB-100 [μM]	24h				48h				72h					Normalization of row stat
0.0001	98.5195	93.1359	110.902	97.4428	89.6552	95.0192	101.149	114.176	93.5323	101.493	94.5274	110.448			24h			48h			72h
0.05	98.5195	93.1359	110.902	97.4428	89.6552	95.0192	101.149	114.176	93.5323	101.493	94.5274	110.448		LB-100 [μM]	Mean	SD	N	Mean	SD	N	Mean	SD	N
0.1	94.2126	69.9865	81.8304	86.6756	85.4406	83.5249	85.4406	84.6743	75.6219	71.3101	90.8789	69.9834		0.0001	11.7924	5.34885	4	14.4628	9.10541	4	20.2793	6.26555	4
0.25	113.055	75.3701	113.594	87.7524	79.3103	89.6552	118.391	80.0766	87.2305	81.592	109.121	85.5721		0.05	11.7924	5.34885	4	14.4628	9.10541	4	20.2793	6.26555	4
0.4	89.3674	99.5962	89.9058	99.5962	67.0498	88.5058	77.0115	103.065	84.9088	93.864	71.6418	94.5274		0.1	0	7.12332	4	1.32231	0.781127	4	1.79521	7.69287	4
0.5	83.9839	101.211	85.5989	85.0606	77.3946	117.241	86.9732	81.6092	73.9635	124.378	75.6219	80.9287		0.25	10	13.3345	4	7.43802	15.7927	4	12.9654	9.93463	4
0.75	76.4468	82.9071	76.9852	100.673	72.7969	79.3103	96.9349	83.9081	58.3748	73.9635	81.592	84.9088		0.4	8.01887	4.0335	4	0.578505	13.3656	4	9.24202	8.5576	4
1	93.6743	118.439	81.8304	84.5222	101.149	118.774	93.1034	109.579	85.9038	113.433	73.9635	95.5224		0.5	4.0566	5.74259	4	6.52893	15.5782	4	11.2367	19.2086	4
2	102.288	103.903	88.8291	107.133	103.831	97.318	113.027	104.598	84.2454	99.1708	102.819	105.141		0.75	0.754709	7.94246	4	0	8.80596	4	0	9.4739	4
3	92.5976	110.363	97.4428	83.9839	99.2337	105.364	101.916	100.383	87.5622	117.081	106.468	101.161		1	8.01887	11.6854	4	19.3388	9.52147	4	14.0292	13.3704	4
4	82.9071	94.2126	115.209	81.2921	82.3755	110.728	112.644	85.0575	77.9436	95.1907	104.809	71.6418		2	12.1698	5.65093	4	18.5124	5.56037	4	18.5505	7.53181	4
5	75.9085	85.5989	109.825	132.436	78.1609	83.9081	113.793	111.877	75.2902	67.33	99.8342	78.2753		3	9.0566	7.72434	4	15.9504	2.29826	4	22.7394	9.84253	4
6	125.437	104.98	100.135	119.516	117.241	116.475	111.111	117.241	111.775	108.789	99.5025	92.869		4	7.16981	10.9564	4	12.4794	13.981	4	10.1729	12.262	4
7	87.214	65.6797	94.751	86.6756	95.7854	80.0766	96.9349	82.3755	99.5025	70.6468	115.091	77.9436		5	12.4528	17.792	4	11.8182	15.9844	4	4.3883	11.1393	4
8	96.3661	108.748	109.825	111.44	98.4674	118.008	101.916	100.383	105.804	116.086	91.2106	69.6517		6	20.566	8.35318	4	27.8512	2.55354	4	22.8724	6.9468	4
9	87.7524	95.8277	81.8304	100.135	91.5709	101.533	100	82.3755	89.8839	101.161	104.146	74.9585		7	0.28302	8.7548	4	4.79339	7.59312	4	12.8989	16.2841	4
10	64.603	95.8277	113.594	87.214	90.8046	95.0192	107.28	108.429	94.859	96.8491	114.76	95.5224		8	16.4151	4.84235	4	18.5124	7.75454	4	16.8218	16.1462	4
12	82.9071	78.0619	84.5222	111.978	90.0383	90.0383	96.5517	92.7203	97.8441	95.1907	91.874	80.597		9	5.75472	5.73432	4	9.17356	7.61528	4	14.2952	10.6094	4
15	93.6743	95.2894	89.9058	104.98	91.954	108.429	104.598	96.5517	108.789	113.101	95.1907	82.2554		10	4.99999	14.2678	4	14.7934	7.60091	4	20.6782	7.65291	4
18	80.7537	96.3661	85.0606	79.677	103.065	111.494	99.2337	97.318	117.745	105.473	94.5274	82.2554		12	4.33963	10.7398	4	7.85124	2.65837	4	13.3644	6.08611	4
20	106.595	76.9852	85.5989	113.594	122.605	102.299	109.195	109.579	128.69	103.814	116.086	91.2106		15	8.96226	4.5007	4	14.7934	6.46109	4	20.1463	11.2145	4
40	122.746	166.353	145.895	149.663	142.529	159.387	139.464	136.399	149.585	187.396	169.486	128.69		18	1.60377	5.34887	4	16.8595	5.42107	4	20.2792	12.1577	4
80	190.04	215.343	242.261	255.72	187.739	196.935	214.176	197.701	184.743	200	214.262	198.673		20	8.77358	12.0809	4	23.8843	7.31518	4	28.258	12.9101	4
														40	44.1509	12.5931	4	52.8099	8.86214	4	67.4202	20.304	4
														80	100	20.4529	4	100	9.4908	4	100	9.67336	4
