# Supplementary material for: Cooperation of Striatin 3 and MAP4K4 promotes growth and tissue invasion
Source: Commun Biol. 2022 Aug 8;5:795. doi: 10.1038/s42003-022-03708-y (PMC9360036; doi:10.1038/s42003-022-03708-y)
Supplement: Supplementary file 16 — Supplementary Data 13 [file 42003_2022_3708_MOESM16_ESM.xlsx]

## Sheet: Fig. S4D
siCTRL	siMAP4K4	siSTRN4	siSTRN3	siSTRIP1	siMAP4K4+siSTRN3
189153	135788	235148	69133	316387	35720
295627	124967	206602	39597	250045	46751
177663	113678	239766	55456	187821	35600
	siSTRN3	siMAP4K4+siSTRN3
	vs.	vs.
	siCTRL	siCTRL
Unpaired t test
P value	0.0125	0.0086
P value summary	*	**
Significantly different (P < 0.05)?	Yes	Yes
One- or two-tailed P value?	Two-tailed	Two-tailed
t, df	t=4.313, df=4	t=4.809, df=4

## Sheet: Fig. S4E
Untreated						bFGF
siCTRL	siMAP4K4	siSTRN4	siSTRN3	siSTRIP1	siMAP4K4+siSTRN3	siCTRL	siMAP4K4	siSTRN4	siSTRN3	siSTRIP1	siMAP4K4+siSTRN3
0.001164	0.001137	0.000993	0.001164	0.001005	0.000684	0.000952	0.000832	0.000948	0.001403	0.000771	0.00112
0.001233	0.001274	0.000967	0.000908	0.001224	0.001098	0.000883	0.001072	0.00091	0.000909	0.000828	0.001155
0.001091	0.001029		0.001186	0.001042		0.000946	0.000906	0.000938	0.00101	0.001022	0.00118
