# Supplementary material for: Cooperation of Striatin 3 and MAP4K4 promotes growth and tissue invasion
Source: Commun Biol. 2022 Aug 8;5:795. doi: 10.1038/s42003-022-03708-y (PMC9360036; doi:10.1038/s42003-022-03708-y)
Supplement: Supplementary file 17 — Supplementary Data 14 [file 42003_2022_3708_MOESM17_ESM.xlsx]

## Sheet: Fig. S6B
CYR61										ANKRD1
siCTRL NT	siCTRL LB-100	siMAP4K4 NT	siMAP4K4 LB-100	siSTRN4 NT	siSTRN4 LB-100	siSTRN3 NT	siSTRN3 LB-100	siSTRIP1 NT	siSTRIP1 LB-100	siCTRL NT	siCTRL LB-100	siMAP4K4 NT	siMAP4K4 LB-100	siSTRN4 NT	siSTRN4 LB-100	siSTRN3 NT	siSTRN3 LB-100	siSTRIP1 NT	siSTRIP1 LB-100
1	0.40921	1.76413	1.00033	0.41477	0.53464	0.39858	0.25484	0.9762	0.5683	1	0.13658	1.55191	1.0112	0.22742	0.35884	0.47932	0.1173	1.00079	0.34244
1.1	0.10515	1.83426	0.9637	0.26157	0.37329	0.36881	0.0747	0.84599	0.41542	1.1	0.02128	1.71977	1.06776	0.23652	0.33036	0.55994	0.03476	0.9372	0.35351
0.9	0.29812	2.15913	1.27075	0.784096	0.602534	0.4999	0.45848	0.839	0.45564	0.9	0.484341	2.07805	0.678563	0.433468	0.825591	0.271	0.322642	1.28362	0.766171
	siCTRL LB-100	siMAP4K4 LB-100	siSTRIP1 LB-100	siMAP4K4 NT	siSTRN4 NT	siSTRN3 NT
CYR61	vs.	vs.	vs.	vs.	vs.	vs.
	siCTRL NT	siMAP4K4 NT	siSTRIP1 NT	siCTRL NT	siCTRL NT	siCTRL NT
Unpaired t test
P value	0.0023	0.0057	0.0031	0.0024	0.0362	0.0012
P value summary	**	**	**	**	*	**
Significantly different (P < 0.05)?	Yes	Yes	Yes	Yes	Yes	Yes
One- or two-tailed P value?	Two-tailed	Two-tailed	Two-tailed	Two-tailed	Two-tailed	Two-tailed
t, df	t=6.883, df=4	t=5.408, df=4	t=6.373, df=4	t=6.825, df=4	t=3.101, df=4	t=8.245, df=4
	siCTRL LB-100	siMAP4K4 LB-100	siSTRIP1 LB-100	siMAP4K4 NT	siSTRN4 NT	siSTRN3 NT
ANKRD1	vs.	vs.	vs.	vs.	vs.	vs.
	siCTRL NT	siMAP4K4 NT	siSTRIP1 NT	siCTRL NT	siCTRL NT	siCTRL NT
Unpaired t test
P value	0.0064	0.0118	0.0288	0.0091	0.0014	0.0056
P value summary	**	*	*	**	**	**
Significantly different (P < 0.05)?	Yes	Yes	Yes	Yes	Yes	Yes
One- or two-tailed P value?	Two-tailed	Two-tailed	Two-tailed	Two-tailed	Two-tailed	Two-tailed
t, df	t=5.216, df=4	t=4.386, df=4	t=3.343, df=4	t=4.731, df=4	t=7.910, df=4	t=5.434, df=4

## Sheet: Fig. S6C
CYR61								ANKRD1
siCTRL UT	siCTRL LB-100	siCTRL bFGF	siMAP4K4 bFGF	siSTRN4 bFGF	siSTRN3 bFGF	siSTRIP1 bFGF	siCTRL bFGF+LB-100	siCTRL UT	siCTRL LB-100	siCTRL bFGF	siMAP4K4 bFGF	siSTRN4 bFGF	siSTRN3 bFGF	siSTRIP1 bFGF	siCTRL bFGF+LB-100
1.1	0.365101	1.46063	1.84883	1.1912	0.407321	1.33523	0.405105	1.1	0.366518	1.62102	1.86114	1.02338	0.465613	1.22503	0.338146
1	0.467928	1.33407	2.2264	0.919819	0.507907	1.18459	0.167703	1	0.437393	1.42083	2.07499	1.06409	0.436568	1.15617	0.410252
0.9	0.37128	1.44565	2.51083	1.50179	0.31676	1.00067	0.65267	0.9	0.33483	1.55219	2.36443	1.08983	0.58575	1.5493	0.52238
	siCTRL LB-100	siCTRL bFGF	siMAP4K4 bFGF	siSTRN3	siCTRL bFGF+LB-100
CYR61	vs.	vs.	vs.	vs.	vs.
	siCTRL UT	siCTRL UT	siCTRL bFGF	siCTRL bFGF	siCTRL bFGF
Unpaired t test
P value	0.0009	0.0042	0.0162	0.0001	0.0023
P value summary	***	**	*	***	**
Significantly different (P < 0.05)?	Yes	Yes	Yes	Yes	Yes
One- or two-tailed P value?	Two-tailed	Two-tailed	Two-tailed	Two-tailed	Two-tailed
t, df	t=8.981, df=4	t=5.890, df=4	t=3.992, df=4	t=14.72, df=4	t=6.903, df=4
	siCTRL LB-100	siCTRL bFGF	siMAP4K4 bFGF	siSTRN4 bFGF	siSTRN3	siCTRL bFGF+LB-100
ANKRD1	vs.	vs.	vs.	vs.	vs.	vs.
	siCTRL UT	siCTRL UT	siCTRL bFGF	siCTRL bFGF	siCTRL bFGF	siCTRL bFGF
Unpaired t test
P value	0.0007	0.003	0.0224	0.0016	0.0002	0.0002
P value summary	***	**	*	**	***	***
Significantly different (P < 0.05)?	Yes	Yes	Yes	Yes	Yes	Yes
One- or two-tailed P value?	Two-tailed	Two-tailed	Two-tailed	Two-tailed	Two-tailed	Two-tailed
t, df	t=9.514, df=4	t=6.452, df=4	t=3.618, df=4	t=7.638, df=4	t=13.92, df=4	t=13.93, df=4

## Sheet: Fig. S6D
CYR61								ANKRD1
siCTRL UT	siCTRL LB-100	siCTRL bFGF	siMAP4K4 bFGF	siSTRN4 bFGF	siSTRN3 bFGF	siSTRIP1 bFGF	siCTRL bFGF+LB-100	siCTRL UT	siCTRL LB-100	siCTRL bFGF	siMAP4K4 bFGF	siSTRN4 bFGF	siSTRN3 bFGF	siSTRIP1 bFGF	siCTRL bFGF+LB-100
1.1	0.647935	1.71754	1.54791	0.94661	0.901809	1.11631	0.687932	1.1	0.632994	1.48744	1.41119	0.699539	0.617468	0.825222	0.809177
1	0.910516	1.40981	1.88497	0.950652	0.870609	2.02008	0.80717	1	0.777889	1.47561	1.64313	0.982664	0.741958	1.22755	0.796825
0.9	0.619353	1.40553	1.71321	0.686245	0.607534	1.32688	0.829087	0.9	0.433819	1.70676	1.60421	0.805648	0.761116	1.45776	0.742149
	siCTRL bFGF	siSTRN4 bFGF	siSTRN3	siCTRL bFGF+LB-100
CYR61	vs.	vs.	vs.	vs.
	siCTRL UT	siCTRL bFGF	siCTRL bFGF	siCTRL bFGF
Unpaired t test
P value	0.0125	0.0086	0.0067	0.0028
P value summary	*	**	**	**
Significantly different (P < 0.05)?	Yes	Yes	Yes	Yes
One- or two-tailed P value?	Two-tailed	Two-tailed	Two-tailed	Two-tailed
t, df	t=4.318, df=4	t=4.801, df=4	t=5.155, df=4	t=6.561, df=4
	siCTRL LB-100	siCTRL bFGF	siSTRN4 bFGF	siSTRN3	siCTRL bFGF+LB-100
ANKRD1	vs.	vs.	vs.	vs.	vs.
	siCTRL UT	siCTRL UT	siCTRL bFGF	siCTRL bFGF	siCTRL bFGF
Unpaired t test
P value	0.0288	0.0042	0.0029	0.0006	0.0006
P value summary	*	**	**	***	***
Significantly different (P < 0.05)?	Yes	Yes	Yes	Yes	Yes
One- or two-tailed P value?	Two-tailed	Two-tailed	Two-tailed	Two-tailed	Two-tailed
t, df	t=3.342, df=4	t=5.873, df=4	t=6.514, df=4	t=9.699, df=4	t=9.931, df=4
