# Supplementary material for: Cooperation of Striatin 3 and MAP4K4 promotes growth and tissue invasion
Source: Commun Biol. 2022 Aug 8;5:795. doi: 10.1038/s42003-022-03708-y (PMC9360036; doi:10.1038/s42003-022-03708-y)
Supplement: Supplementary file 18 — Supplementary Data 15 [file 42003_2022_3708_MOESM18_ESM.xlsx]

## Sheet: Fig. S7A
bFGF vs. UT		siMAP4K4 vs. siCTRL		siSTRN4 vs. siCTRL		siSTRN3 vs. siCTRL		siSTRIP1 vs. siCTRL
Predicted Tyr kinase	Mean kinase statistic	Predicted Tyr kinase	Mean kinase statistic	Predicted Tyr kinase	Mean kinase statistic	Predicted Tyr kinase	Mean kinase statistic	Predicted Tyr kinase	Mean kinase statistic
IRR	1.16339	Fyn	-2.68896	Ron	-1.25511	Fgr	-1.79001	Fyn	-2.873
Fgr	1.15098	Fgr	-2.38138	Fgr	-1.252	Ron	-1.75995	Fgr	-2.75082
Lyn	1.01973	Src	-2.32332	EphA1	-1.20046	PDGFR[alpha]	-1.60855	Src	-2.23088
Src	0.927271	Yes	-2.32091	Kit	-1.19666	TXK	-1.5752	Lyn	-2.22567
Kit	0.904602	CTK	-2.31964	BLK	-1.17411	Ret	-1.52722	Yes	-2.21979
BLK	0.896982	FAK2	-2.2931	Src	-1.16097	Lyn	-1.49845	Lck	-2.12755
HCK	0.88909	HCK	-2.14212	IGF1R	-1.15471	TRKB	-1.48013	BLK	-2.08135
FAK2	0.8836	FAK1	-2.10709	EphA8	-1.13785	Tyro3/Sky	-1.45876	HCK	-2.06971
FmS/CSFR	0.857663	EphA5	-1.9985	InSR	-1.1365	Arg	-1.44092	Syk	-1.99742
Etk/BMX	0.844605	Syk	-1.987	Lyn	-1.127	EphA5	-1.44001	Ron	-1.99441
TRKB	0.844594	Lyn	-1.96256	CTK	-1.11067	FAK2	-1.43889	CTK	-1.92842
TRKA	0.844408	BLK	-1.93538	Yes	-1.10924	Srm	-1.43779	EphA5	-1.9129
InSR	0.839405	FGFR1	-1.92418	HCK	-1.10347	FRK	-1.43706	ZAP70	-1.88894
Yes	0.835309	Ron	-1.92395	Lck	-1.08864	BTK	-1.4275	Kit	-1.84073
LTK	0.827499	Lck	-1.91838	Fyn	-1.07488	Syk	-1.40782	PDGFR[beta]	-1.79261
IGF1R	0.824702	PDGFR[alpha]	-1.85908	Syk	-1.07037	FGFR1	-1.4066	FGFR2	-1.73296
TRKC	0.817614	IRR	-1.80554	FRK	-1.05137	Src	-1.39122	FGFR3	-1.72122
HER3	0.814373	Mer	-1.79808	FAK2	-1.03753	Yes	-1.38994	FAK1	-1.70779
PDGFR[alpha]	0.804174	FRK	-1.70894	TRKC	-1.0281	ZAP70	-1.38425	InSR	-1.70617
CTK	0.803964	Ret	-1.69538	FAK1	-1.02409	Abl	-1.38199	FRK	-1.65572
Syk	0.802537	Met	-1.6925	ZAP70	-1.01068	Axl	-1.35943	HER3	-1.64075
Fyn	0.779838	ZAP70	-1.68772	HER3	-1.00866	Lck	-1.35286	FAK2	-1.62396
Ret	0.774485	Axl	-1.67859	TXK	-1.00105	Mer	-1.32745	Etk/BMX	-1.62086
FAK1	0.77109	HER3	-1.66217	Axl	-0.995399	Kit	-1.30257	Abl	-1.588
