# Supplementary material for: Cooperation of Striatin 3 and MAP4K4 promotes growth and tissue invasion
Source: Commun Biol. 2022 Aug 8;5:795. doi: 10.1038/s42003-022-03708-y (PMC9360036; doi:10.1038/s42003-022-03708-y)
Supplement: Supplementary file 19 — Supplementary Data 16 [file 42003_2022_3708_MOESM19_ESM.xlsx]

## Sheet: Fig. S8A
	No GF							bFGF
Darovasertib	0	0.05 uM	0.1 uM	0.25 uM	0.5 uM	1 uM	2.5 uM	0	0.05 uM	0.1 uM	0.25 uM	0.5 uM	1 uM	2.5 uM
	6138.35	5750.52	6808.22	4653.05	5284.61	3691.86	6996	38769	46322.6	31683.8	33509.8	21492.5	15568.2	17708
	10015	7579	9000	8134	8435	7700	10827	64123	56958	60545	43080	38090	38113	11971
	13913	10770	17090	6966	11044	6799	8720	59562	57585	53075	50650	43715	22099	19916
	12441						13556	49191	42334	50715	49803	40052	31180
Bonferroni's multiple comparisons test	Mean Diff.	95.00% CI of diff.	Significant?	Summary	Adjusted P Value
bFGF 0 vs. 0.05 uM	11269	1786 to 20752	Yes	**	0.0057
bFGF 0 vs. 0.1 uM	24954	15471 to 34437	Yes	****	<0.0001
bFGF 0 vs. 0.25 uM	34987	25504 to 44470	Yes	****	<0.0001
bFGF 0 vs. 0.5 uM	41224	31741 to 50707	Yes	****	<0.0001
bFGF 0 vs. 1 uM	44509	35026 to 53992	Yes	****	<0.0001
bFGF 0 vs. 2.5 uM	45886	36403 to 55369	Yes	****	<0.0001

## Sheet: Fig. S8B
	No GF						bFGF
Rottlerin	0	0.5 uM	1 uM	2.5 uM	5 uM	10 uM	0	0.5 uM	1 uM	2.5 uM	5 uM	10 uM
	16234	17487	14505	10054	8083	8877	61970	49314	54144	54596	42482	32137
	13181	14588	13482	12217	14788	13667	58246	47149	45234	41272	34251	23495
	14611	12082	8571	8375	9284	8002	50149	47854	51811	50291	36409	23013
	8272	8112	9600	7964	12115	9282	62256	60333	57718	49845	39617	23834
Bonferroni's multiple comparisons test	Mean Diff.	95.00% CI of diff.	Significant?	Summary	Adjusted P Value
bFGF 0 vs. 0.5 uM	0 vs. 0.5	6993	-4047 to 18033	No	ns	>0.9999
bFGF 0 vs. 1 uM	0 vs. 1	5929	-5111 to 16968	No	ns	>0.9999
bFGF 0 vs. 2 uM	0 vs. 2.5	9154	-1886 to 20194	No	ns	0.281
bFGF 0 vs. 5 uM	0 vs. 5	19966	8926 to 31005	Yes	****	<0.0001
bFGF 0 vs. 10 uM	0 vs. 10	32536	21496 to 43575	Yes	****	<0.0001

## Sheet: Fig. S8C
	No GF							bFGF
BIM	0	0.25 uM	0.5 uM	1 uM	2 uM	5 uM	10 uM	0	0.25 uM	0.5 uM	1 uM	2 uM	5 uM	10 uM
	7364	4765	4911	5091	6728	9112	17231	42790	37264	38672	31570	31376	26479	34457
	9551	11203	11631	10634	11384	10112	20911	61030	59336	62864	60052	47596	53068	24139
	11329	8239	10791	15288	6166	11514	27770	67116	62370	75395	58370	48801	44857	29859
	16028				14548	18511		62640	70286	71089	69389	70155	56891	44768
Bonferroni's multiple comparisons test	Mean Diff.	95.00% CI of diff.	Significant?	Summary	Adjusted P Value
bFGF 0 vs. 0.25 uM	1080	-27569 to 29729	No	ns	>0.9999
bFGF 0 vs. 0.5 uM	-3611	-32260 to 25038	No	ns	>0.9999
bFGF 0 vs. 1 uM	3549	-25100 to 32198	No	ns	>0.9999
bFGF 0 vs. 2 uM	8912	-19737 to 37561	No	ns	>0.9999
bFGF 0 vs. 5 uM	13070	-15579 to 41719	No	ns	>0.9999
bFGF 0 vs. 10 uM	25088	-3561 to 53737	No	ns	0.1894

## Sheet: Fig. S8E
DMSO	PKC θ inh.	Rotterin
482726	439010	255380
675874	318187	340700
612322	538860	430258
	PKCθ inh.	Rottlerin
	vs.	vs.
	DMSO	DMSO
Unpaired t test
P value	0.1376	0.0309
P value summary	ns	*
Significantly different (P < 0.05)?	No	Yes
One- or two-tailed P value?	Two-tailed	Two-tailed
t, df	t=1.853, df=4	t=3.265, df=4

## Sheet: Fig. S8F
DMSO	PKC θ inh.	Rotterin
0.00132	0.00184	0.00119
0.00104	0.00132	0.00127
0.00099	0.00149	0.00102
	PKCθ inh.	Rottlerin
	vs.	vs.
	DMSO	DMSO
Unpaired t test
P value	0.0784	0.749
P value summary	ns	ns
Significantly different (P < 0.05)?	No	No
One- or two-tailed P value?	Two-tailed	Two-tailed
t, df	t=2.351, df=4	t=0.3428, df=4

## Sheet: Fig. S8G
siCTRL	siPKCθ
1.1	0.10861
0.9	0.19747
0.9	0.264038
1.1	0.157233
	siPKCθ
	vs.
	siCTRL
Unpaired t test
P value	<0.0001
P value summary	****
Significantly different (P < 0.05)?	Yes
One- or two-tailed P value?	Two-tailed
t, df	t=12.31, df=6

## Sheet: Fig. S8H
siCTRL	siPKCθ
1.1	0.038518
0.9	0.044348
1	0.023338
	siPKCθ
	vs.
	siCTRL
Unpaired t test
P value	<0.0001
P value summary	****
Significantly different (P < 0.05)?	Yes
One- or two-tailed P value?	Two-tailed
t, df	t=16.61, df=4

## Sheet: Fig.  S8J
siCTRL UT	siPKCθ UT	siCTRL bFGF	siPKCθ bFGF
111631	120370	170926	79369
130985	96792	147254	136716
133697	110491	147929	120767
	siCTRL bFGF	siPKCθ bFGF
	vs.	vs.
	siCTRL UT	siCTRL bFGF
Unpaired t test
P value	0.0455	0.0834
P value summary	*	ns
Significantly different (P < 0.05)?	Yes	No
One- or two-tailed P value?	Two-tailed	Two-tailed
t, df	t=2.870, df=4	t=2.295, df=4
