# Supplementary material for: Cooperation of Striatin 3 and MAP4K4 promotes growth and tissue invasion
Source: Commun Biol. 2022 Aug 8;5:795. doi: 10.1038/s42003-022-03708-y (PMC9360036; doi:10.1038/s42003-022-03708-y)
Supplement: Supplementary file 20 — Supplementary Data 17 [file 42003_2022_3708_MOESM20_ESM.xlsx]

## Sheet: Fig. S9D
	NO GF				bFGF
GNE-495	0	1 uM	2.5 uM	5 uM	0	1 uM	2.5 uM	5 uM
	1	1.06	0.64	1.13	2.26	1.66	1.2	0.55
	1.01	0.54	0.48	0.55	2.97	1.05	0.94	0.81
	0.99	0.59	0.45	0.46	1.4	1.07	0.55	0.56
Bonferroni's multiple comparisons test	Mean Diff.	95.00% CI of diff.	Significant?	Summary	Adjusted P Value
UT vs. 0 uM_bFGF	-1.21	-2.338 to -0.08184	Yes	*	0.0282
0 uM_bFGF vs. 1 uM_bFGF	0.95	-0.1782 to 2.078	No	ns	0.1737
0 uM_bFGF vs. 2.5 uM_bFGF	1.313	0.1852 to 2.441	Yes	*	0.0138
0 uM_bFGF vs. 5 uM_bFGF	1.57	0.4418 to 2.698	Yes	**	0.0024

## Sheet: Fig. S9E
	NO GF				bFGF
GNE-495	0	1 uM	2.5 uM	5 uM	0	1 uM	2.5 uM	5 uM
	1	0.7	0.84	0.85	1.23	0.84	0.83	0.8
	1.01	0.68	0.88	0.68	1.19	0.57	0.55	0.77
Bonferroni's multiple comparisons test	Mean Diff.	95.00% CI of diff.	Significant?	Summary	Adjusted P Value
0 uM_bFGF vs. 1 uM_bFGF	0.505	0.01204 to 0.9980	Yes	*	0.0432
0 uM_bFGF vs. 2.5 uM_bFGF	0.52	0.02704 to 1.013	Yes	*	0.0361
0 uM_bFGF vs. 5 uM_bFGF	0.425	-0.06796 to 0.9180	No	ns	0.1179

## Sheet: Fig. S9F
siCTRL	siVASP
1.1	0.13381
0.9	0.15912
1	0.06564
1	0.126477
	siVASP
	vs.
	siCTRL
Unpaired t test
P value	<0.0001
P value summary	****
Significantly different (P < 0.05)?	Yes
One- or two-tailed P value?	Two-tailed
t, df	t=19.36, df=6

## Sheet: Fig. S9G
siCTRL	siVASP
1.1	0.047761
0.9	0.072067
1	0.024592
	siVASP
	vs.
	siCTRL
Unpaired t test
P value	<0.0001
P value summary	****
Significantly different (P < 0.05)?	Yes
One- or two-tailed P value?	Two-tailed
t, df	t=16.04, df=4
